# Supplementary material for: ﻿The genus Climaciella Enderlein, 1910 (Neuroptera, Mantispidae) in French Guiana
Source: Zookeys. 2023 Mar 10;1153:37–64. doi: 10.3897/zookeys.1153.95960 (PMC10208405; doi:10.3897/zookeys.1153.95960)
Supplement: XML Treatment for Climaciella [file zookeys.1153.95960-treatment1.xml]

<!DOCTYPE tp:taxon-treatment
  PUBLIC "-//TaxonX//DTD Taxonomic Treatment Publishing DTD v0 20100105//EN" "tax-treatment-NSO.dtd">
<tp:taxon-treatment xmlns:tp="http://www.plazi.org/taxpub"><tp:treatment-meta><kwd-group><label>Taxon classification</label><kwd>
                <named-content content-type="kingdom">Animalia</named-content>
              </kwd><kwd>
                <named-content content-type="order">Neuroptera</named-content>
              </kwd><kwd>
                <named-content content-type="family">Mantispidae</named-content>
              </kwd></kwd-group><mixed-citation publication-type="journal"><person-group><name><surname>Ardila-Camacho</surname><given-names>Adrian</given-names></name><name><surname>Winterton</surname><given-names>Shaun L.</given-names></name><name><surname>Contreras-Ramos</surname><given-names>Atilano</given-names></name></person-group><article-title>﻿The genus <italic><tp:taxon-name><tp:taxon-name-part taxon-name-part-type="genus" reg="Climaciella">Climaciella</tp:taxon-name-part></tp:taxon-name></italic> Enderlein, 1910 (<tp:taxon-name><tp:taxon-name-part taxon-name-part-type="order">Neuroptera</tp:taxon-name-part></tp:taxon-name>, <tp:taxon-name><tp:taxon-name-part taxon-name-part-type="family">Mantispidae</tp:taxon-name-part></tp:taxon-name>) in French Guiana</article-title><source>Zookeys</source><day>10</day><month>03</month><year>2023</year><volume>1153</volume><fpage>37</fpage><lpage>64</lpage><pub-id pub-id-type="doi">10.3897/zookeys.1153.95960</pub-id></mixed-citation></tp:treatment-meta><tp:nomenclature><label>﻿Genus</label><tp:taxon-name>
              <object-id xmlns:xlink="http://www.w3.org/1999/xlink" content-type="arpha" xlink:type="simple">28928553-E8E1-51C7-B4EE-51B7CBACBF6C</object-id>
              <tp:taxon-name-part taxon-name-part-type="genus" reg="Climaciella">Climaciella</tp:taxon-name-part>
            </tp:taxon-name><tp:taxon-authority>Enderlein, 1910</tp:taxon-authority></tp:nomenclature><tp:treatment-sec sec-type="diagnosis" id="SECID0EXKAE"><title>Diagnosis.</title><p><italic><tp:taxon-name><tp:taxon-name-part taxon-name-part-type="genus" reg="Climaciella">Climaciella</tp:taxon-name-part></tp:taxon-name></italic> is distinguished from other mantispines of the New World by the antennal flagellomeres ≥ 3 times as wide as long in frontal view, the lateral parapsidal furrow not developed, and the female gonocoxites and gonapophyses VIII separated by a membranous strip. Additionally, the membrane of the anterior half of the wings is amber colored, and all the species exhibit Batesian mimicry with polistine wasps.</p></tp:treatment-sec><tp:treatment-sec sec-type="Included species" id="SECID0EELAE"><title>Included species.</title><p><italic><tp:taxon-name><tp:taxon-name-part taxon-name-part-type="genus" reg="Climaciella">Climaciella</tp:taxon-name-part><tp:taxon-name-part taxon-name-part-type="species" reg="amapaensis">amapaensis</tp:taxon-name-part></tp:taxon-name></italic> Penny, 1982, <italic><tp:taxon-name><tp:taxon-name-part taxon-name-part-type="genus" reg="Climaciella">C.</tp:taxon-name-part><tp:taxon-name-part taxon-name-part-type="species" reg="brunnea">brunnea</tp:taxon-name-part></tp:taxon-name></italic> (Say, 1824), <italic><tp:taxon-name><tp:taxon-name-part taxon-name-part-type="genus" reg="Climaciella">C.</tp:taxon-name-part><tp:taxon-name-part taxon-name-part-type="species" reg="cubana">cubana</tp:taxon-name-part></tp:taxon-name></italic> Enderlein, 1910, <italic><tp:taxon-name><tp:taxon-name-part taxon-name-part-type="genus" reg="Climaciella">C.</tp:taxon-name-part><tp:taxon-name-part taxon-name-part-type="species" reg="elektroptera">elektroptera</tp:taxon-name-part></tp:taxon-name></italic> sp. nov., <italic><tp:taxon-name><tp:taxon-name-part taxon-name-part-type="genus" reg="Climaciella">C.</tp:taxon-name-part><tp:taxon-name-part taxon-name-part-type="species" reg="henrotayi">henrotayi</tp:taxon-name-part></tp:taxon-name></italic> Nel, 1989, <italic><tp:taxon-name><tp:taxon-name-part taxon-name-part-type="genus" reg="Climaciella">C.</tp:taxon-name-part><tp:taxon-name-part taxon-name-part-type="species" reg="nigriflava">nigriflava</tp:taxon-name-part></tp:taxon-name></italic> sp. nov., <italic><tp:taxon-name><tp:taxon-name-part taxon-name-part-type="genus" reg="Climaciella">C.</tp:taxon-name-part><tp:taxon-name-part taxon-name-part-type="species" reg="obtusa">obtusa</tp:taxon-name-part></tp:taxon-name></italic> Hoffman, 2002, <italic><tp:taxon-name><tp:taxon-name-part taxon-name-part-type="genus" reg="Climaciella">C.</tp:taxon-name-part><tp:taxon-name-part taxon-name-part-type="species" reg="personata">personata</tp:taxon-name-part></tp:taxon-name></italic> (Stitz, 1913), <italic><tp:taxon-name><tp:taxon-name-part taxon-name-part-type="genus" reg="Climaciella">C.</tp:taxon-name-part><tp:taxon-name-part taxon-name-part-type="species" reg="porosa">porosa</tp:taxon-name-part></tp:taxon-name></italic> Hoffman, 2002, <italic><tp:taxon-name><tp:taxon-name-part taxon-name-part-type="genus" reg="Climaciella">C.</tp:taxon-name-part><tp:taxon-name-part taxon-name-part-type="species" reg="rafaeli">rafaeli</tp:taxon-name-part></tp:taxon-name></italic> Calle et al. in Ardila et al. 2018, <italic><tp:taxon-name><tp:taxon-name-part taxon-name-part-type="genus" reg="Climaciella">C.</tp:taxon-name-part><tp:taxon-name-part taxon-name-part-type="species" reg="risaraldensis">risaraldensis</tp:taxon-name-part></tp:taxon-name></italic> sp. nov., <italic><tp:taxon-name><tp:taxon-name-part taxon-name-part-type="genus" reg="Climaciella">C.</tp:taxon-name-part><tp:taxon-name-part taxon-name-part-type="species" reg="semihyalina">semihyalina</tp:taxon-name-part></tp:taxon-name></italic> (Le Peletier de Saint Fargeau &amp; Audinet-Serville in <xref ref-type="bibr" rid="B19">Latreille et al. 1825</xref>), and <italic><tp:taxon-name><tp:taxon-name-part taxon-name-part-type="genus" reg="Climaciella">C.</tp:taxon-name-part><tp:taxon-name-part taxon-name-part-type="species" reg="tincta">tincta</tp:taxon-name-part></tp:taxon-name></italic> (Navás, 1914).</p></tp:treatment-sec><ref-list><ref id="B19"><mixed-citation xmlns:xlink="http://www.w3.org/1999/xlink" xlink:type="simple"><person-group><name name-style="western"><surname>Latreille</surname><given-names>PA</given-names></name><name name-style="western"><surname>Le Peletier de Saint Fargeau</surname><given-names>ALM</given-names></name><name name-style="western"><surname>Audinet-Serville</surname><given-names>JG</given-names></name><name name-style="western"><surname>Guérin-Méneville</surname><given-names>FE</given-names></name></person-group> (<year>1825</year>) Encyclopedie méthodique. Histoire naturelle (Vol. 10 (Insectes)). Paris, 344 pp. <ext-link xlink:href="https://lacewing.tamu.edu/neuropterida/neur_bibliography/edoc12/latreille1825ref3681-5034.pdf" ext-link-type="uri" xlink:type="simple">https://lacewing.tamu.edu/neuropterida/neur_bibliography/edoc12/latreille1825ref3681-5034.pdf</ext-link></mixed-citation></ref></ref-list></tp:taxon-treatment>
