# Supplementary material for: ﻿The genus Climaciella Enderlein, 1910 (Neuroptera, Mantispidae) in French Guiana
Source: Zookeys. 2023 Mar 10;1153:37–64. doi: 10.3897/zookeys.1153.95960 (PMC10208405; doi:10.3897/zookeys.1153.95960)
Supplement: XML Treatment for Climaciella elektroptera [file zookeys.1153.95960-treatment4.xml]

<!DOCTYPE tp:taxon-treatment
  PUBLIC "-//TaxonX//DTD Taxonomic Treatment Publishing DTD v0 20100105//EN" "tax-treatment-NSO.dtd">
<tp:taxon-treatment xmlns:tp="http://www.plazi.org/taxpub"><tp:treatment-meta><kwd-group><label>Taxon classification</label><kwd>
                <named-content content-type="kingdom">Animalia</named-content>
              </kwd><kwd>
                <named-content content-type="order">Neuroptera</named-content>
              </kwd><kwd>
                <named-content content-type="family">Mantispidae</named-content>
              </kwd></kwd-group><mixed-citation publication-type="journal"><person-group><name><surname>Ardila-Camacho</surname><given-names>Adrian</given-names></name><name><surname>Winterton</surname><given-names>Shaun L.</given-names></name><name><surname>Contreras-Ramos</surname><given-names>Atilano</given-names></name></person-group><article-title>﻿The genus <italic><tp:taxon-name><tp:taxon-name-part taxon-name-part-type="genus" reg="Climaciella">Climaciella</tp:taxon-name-part></tp:taxon-name></italic> Enderlein, 1910 (<tp:taxon-name><tp:taxon-name-part taxon-name-part-type="order">Neuroptera</tp:taxon-name-part></tp:taxon-name>, <tp:taxon-name><tp:taxon-name-part taxon-name-part-type="family">Mantispidae</tp:taxon-name-part></tp:taxon-name>) in French Guiana</article-title><source>Zookeys</source><day>10</day><month>03</month><year>2023</year><volume>1153</volume><fpage>37</fpage><lpage>64</lpage><pub-id pub-id-type="doi">10.3897/zookeys.1153.95960</pub-id></mixed-citation></tp:treatment-meta><tp:nomenclature><label>﻿</label><tp:taxon-name>
              <object-id xmlns:xlink="http://www.w3.org/1999/xlink" content-type="arpha" xlink:type="simple">FD815F58-DF39-5ED3-BA7C-B4F42A847613</object-id>
              <tp:taxon-name-part taxon-name-part-type="genus" reg="Climaciella">Climaciella</tp:taxon-name-part>
              <tp:taxon-name-part taxon-name-part-type="species" reg="elektroptera">elektroptera</tp:taxon-name-part>
              <object-id xmlns:xlink="http://www.w3.org/1999/xlink" content-type="zoobank" xlink:type="simple">https://zoobank.org/8B20AC08-D64E-40FA-B4DD-1F1A4B48A5EC</object-id>
            </tp:taxon-name><tp:taxon-authority>Ardila-Camacho, Winterton &amp; Contreras-Ramos</tp:taxon-authority><tp:taxon-status xmlns:xlink="http://www.w3.org/1999/xlink" xlink:type="simple">sp. nov.</tp:taxon-status><xref ref-type="fig" rid="F3">Figs 3</xref><xref ref-type="fig" rid="F4">, 4</xref><xref ref-type="fig" rid="F5">, 5</xref></tp:nomenclature><tp:treatment-sec sec-type="type material" id="SECID0E6BAG"><title>Type material.</title><p><bold><italic>Holotype</italic></bold> ♂, <bold>French Guiana: Maripasoula/Camopi</bold>, Mont Itupé, Massif tabulaire, Pente oust (600 m), 28.XI.2014, light trap (<named-content xmlns:xlink="http://www.w3.org/1999/xlink" content-type="dwc:institutional_code" xlink:title="Muséum national d’Histoire naturelle, Paris" xlink:href="http://grbio.org/institution/museum-national-dhistoire-naturelle-2" xlink:type="simple">MNHN</named-content>). <bold><italic>Paratypes</italic>.</bold> Same data as holotype (1♀ <abbrev xmlns:xlink="http://www.w3.org/1999/xlink" content-type="institution" xlink:title="Colección Nacional de Insectos, Instituto de Biología UNAM, Mexico City" id="ABBRID0EVCAG" xlink:type="simple">CNIN</abbrev>, 2♀ <named-content xmlns:xlink="http://www.w3.org/1999/xlink" content-type="dwc:institutional_code" xlink:title="California State Collection of Arthropods, Sacramento CA" xlink:href="http://grbio.org/institution/california-state-collection-arthropods" xlink:type="simple">CSCA</named-content>).</p></tp:treatment-sec><tp:treatment-sec sec-type="diagnosis" id="SECID0E6CAG"><title>Diagnosis.</title><p>This species is easily differentiated from its congeners based on its uniformly dark brown body coloration. The prothorax is bent medially like in <italic><tp:taxon-name><tp:taxon-name-part taxon-name-part-type="genus" reg="Climaciella">C.</tp:taxon-name-part><tp:taxon-name-part taxon-name-part-type="species" reg="semihyalina">semihyalina</tp:taxon-name-part></tp:taxon-name></italic> and <italic><tp:taxon-name><tp:taxon-name-part taxon-name-part-type="genus" reg="Climaciella">C.</tp:taxon-name-part><tp:taxon-name-part taxon-name-part-type="species" reg="obtusa">obtusa</tp:taxon-name-part></tp:taxon-name></italic> and lacks a prominent hump as in <italic><tp:taxon-name><tp:taxon-name-part taxon-name-part-type="genus" reg="Climaciella">C.</tp:taxon-name-part><tp:taxon-name-part taxon-name-part-type="species" reg="porosa">porosa</tp:taxon-name-part></tp:taxon-name></italic>. The wing coloration pattern is similar to that of <italic><tp:taxon-name><tp:taxon-name-part taxon-name-part-type="genus" reg="Climaciella">C.</tp:taxon-name-part><tp:taxon-name-part taxon-name-part-type="species" reg="porosa">porosa</tp:taxon-name-part></tp:taxon-name></italic>, with the anterior half of both wings pale amber. On the male genitalia, the gonocoxites X are bifid at the apex, and the gonostyli X membrane is set with a granule-shaped hypomere laterally at each side. Additionally, the gonostyli X are ribbon-shaped and the female spermatheca is relatively short and simple.</p></tp:treatment-sec><tp:treatment-sec sec-type="description" id="SECID0EREAG"><title>Description.</title><p><bold><italic>Measurements</italic>.</bold> Head width: 2.9‒3.2 mm; Head length: 2.7‒3.4 mm; Prothorax length: 3.4‒3.9 mm; Forefemur length: 4.1‒6.4 mm; Forefemur maximum width: 1.7‒2.1 mm; Forewing length: 15.4‒16.5‒18.8 mm; Forewing maximum width: 3.5‒4.1 mm; Hindwing length: 13.3‒15.8 mm; Hindwing maximum width: 3.2‒3.9 mm.</p><p><bold><italic>Coloration</italic></bold> (Figs <xref ref-type="fig" rid="F3">3</xref>, <xref ref-type="fig" rid="F4">4A–D</xref>). <bold><italic>Head</italic>.</bold> Head capsule completely dark brown; antenna brown; flagellomeres with dark brown setae. Mouthparts dark brown. <bold><italic>Thorax</italic>.</bold> Prothorax uniformly dark brown. <bold><italic>Foreleg</italic>.</bold> Dark brown. <bold><italic>Mid- and hind leg</italic>.</bold> Uniformly dark brown. <bold><italic>Wings</italic>.</bold> Forewing membrane with anterior half and wing base pale brown, posterior half pale amber; venation brown, with paler and darker areas. Hind wing with costal, subcostal and radial fields, and <italic>1r-m</italic> and area adjacent to RP branches pale brown; remaining membrane pale amber; venation brown, with paler and darker areas. <bold><italic>Abdomen</italic>.</bold> Dark brown, except pleural region of abdominal base cream.</p><fig id="F3" position="float" orientation="portrait"><object-id xmlns:xlink="http://www.w3.org/1999/xlink" content-type="doi" xlink:type="simple">10.3897/zookeys.1153.95960.figure3</object-id><object-id xmlns:xlink="http://www.w3.org/1999/xlink" content-type="arpha" xlink:type="simple">B4683EA0-1CCE-588B-9E82-3EF081DF3312</object-id><label>Figure 3.</label><caption><p><italic><tp:taxon-name><tp:taxon-name-part taxon-name-part-type="genus" reg="Climaciella">Climaciella</tp:taxon-name-part><tp:taxon-name-part taxon-name-part-type="species" reg="elektroptera">elektroptera</tp:taxon-name-part></tp:taxon-name></italic> sp. nov. <bold>A</bold> female habitus, dorsal <bold>B</bold> fore- and hindwing.</p></caption><graphic xmlns:xlink="http://www.w3.org/1999/xlink" xlink:href="zookeys-1153-037_article-95960__-g003.jpg" position="float" orientation="portrait" xlink:type="simple" id="oo_822844.jpg"><uri content-type="original_file" xlink:type="simple">https://binary.pensoft.net/fig/822844</uri></graphic></fig><fig id="F4" position="float" orientation="portrait"><object-id xmlns:xlink="http://www.w3.org/1999/xlink" content-type="doi" xlink:type="simple">10.3897/zookeys.1153.95960.figure4</object-id><object-id xmlns:xlink="http://www.w3.org/1999/xlink" content-type="arpha" xlink:type="simple">339B1B3B-FBDB-5C78-A8D9-FEE386955479</object-id><label>Figure 4.</label><caption><p><italic><tp:taxon-name><tp:taxon-name-part taxon-name-part-type="genus" reg="Climaciella">Climaciella</tp:taxon-name-part><tp:taxon-name-part taxon-name-part-type="species" reg="elektroptera">elektroptera</tp:taxon-name-part></tp:taxon-name></italic> sp. nov. <bold>A</bold> prothorax and head, dorsolateral view <bold>B</bold> foreleg, posterior surface <bold>C</bold> same, anterior surface <bold>D</bold> head, frontal view <bold>E</bold> male pregenital abdominal apparatus.</p></caption><graphic xmlns:xlink="http://www.w3.org/1999/xlink" xlink:href="zookeys-1153-037_article-95960__-g004.jpg" position="float" orientation="portrait" xlink:type="simple" id="oo_822845.jpg"><uri content-type="original_file" xlink:type="simple">https://binary.pensoft.net/fig/822845</uri></graphic></fig><p><bold><italic>Morphology</italic></bold> (Figs <xref ref-type="fig" rid="F3">3</xref>, <xref ref-type="fig" rid="F4">4</xref>). <bold><italic>Head</italic>.</bold> Vertex region convex above compound eyes; compound eyes as wide as 0.75 of interocular distance at antennal insertion level. Antennal scape 2× as long as wide; pedicel as long as wide; basal flagellomere 1.5× as long as wide, the rest discoidal, with 31‒33 flagellomeres, all covered with fine, short setae. Frons quadrangular, frontoclypeal ridge barely perceptible; clypeus trapezoidal, labrum ovoid; mandible elongate; region of the gena as long as clypeus; maxillary palpus with basal palpomere slightly longer than wide; second palpomere 2.5× as long as wide; third and fourth palpomere 3× as long as wide; fifth palpomere as long as third. Submentum rectangular; labial palpus with first palpomere 3× as long as wide, second palpomere 5× as long as wide, third palpomere slightly longer than second; palpimacula groove-shaped. <bold><italic>Thorax</italic>.</bold> Pronotum tubular, 4× as long as wide at maculae, slightly bent at mid-length in lateral view; medial region coarsely wrinkled; dorsal surface densely covered with fine, short setae; postfurcasternum narrowly ovoid. Mesonotum as long as wide, anterolaterally produced; lateral parapsidal suture obsolete; entire surface covered with fine, short setae; metanotum rectangular, scutum glabrous, scutellum with fine, short setae. Pteropleuron with fine, short setae. <bold><italic>Foreleg</italic>.</bold> Coxa cylindrical, elongate, with proximal ring-shaped sulcus; anterior and posterior surface with abundant fine, short setae distal to proximal sulcus; trochanter ovoid; femur semi-triangular, robust, with abundant fine, short setae; posteroventral row of processes present on distal 2/3 of femur length; medial region of the row with two primary processes, the rest of the row with alternate secondary, tertiary, and quaternary processes, and numerous Stitz organs arising from reduced processes. Anteroventral row of processes reduced to a prominent major process. Tibia short and arched, reaching the major process of femur; anterior surface covered with abundant, clavate setae; distal margin acutely produced; closing surface with abundant trichoid setae. Basitarsus subconical, as long as eutarsus, with abundant trichoid setae on closing surface; pretarsus reduced to a single, simple claw. <bold><italic>Mid- and hind leg</italic>.</bold> Coxae and trochanter subconical; femora tubular, that of hind leg slightly longer than on mid leg; tibiae elongate, thin, that of hind leg longer than on mid leg; tibial spurs well-developed. Tarsi with basitarsus slightly longer than eutarsus; pretarsal claws with six apical denticles. <bold><italic>Wings</italic>.</bold> Forewing elongate and narrow; costal space narrow with seven or eight subcostal veinlets; Sc vein running close to C on area adjacent to pterostigma, and not approaching or touching RA at pterostigma level; pterostigma wedge-shaped; subcostal space with five or six crossveins on medial region, five or six crossveins on substigmal area. Radial space with two crossveins; one or two RP branches arising from <italic>rarp1</italic>, three or four from <italic>rarp2</italic>, 1‒3 from <italic>rarp3</italic>; six or seven gradate crossveins present. Media vein proximally fused to R, but inflexed forming a radial triangle; M diverging from R close R fork; M fork opposite to R fork; MA proximally fused to first RP stem for a short distance or connected to it through a short crossvein, forming a trapezoidal <italic>rm2</italic>. Cubitus forked near the level of radial triangle. Anal veins simple. Hind wing similar to forewing but shorter; costal space narrow, with nine subcostal veinlets; C and Sc not fused, running subparallel until pterostigma; pterostigma wedge-shaped; subcostal space with five crossveins on distal region. Radial space with three crossveins; two RP branches arising from <italic>rarp1</italic>, two or three from <italic>rarp2</italic>, one or two from <italic>rarp3</italic>; 5‒7 gradate crossveins present. Media vein basally fused to R, forked slightly before level of R fork. Cubitus forked slightly beyond the level of 1m-cu, CuA terminating on posterior wing margin at level of 1r-m, CuP distally fused to anterior branch of A1. <bold><italic>Abdomen</italic>.</bold> Male tergites IV and V with two parallel rows of pores anterolaterally on each side which converge on inner end, with 28‒33 pores on each couple of rows (Fig. <xref ref-type="fig" rid="F4">4E</xref>); intertergal membrane between segments IV‒VI expanded, apparently forming an eversible sac. In both sexes tergite III with two anteromedial glabrous marks; tergite IV with four glabrous marks, two medial and two lateral, all located at mid-length; tergites V and VI with a single glabrous mark, laterally on each side.</p><p><bold><italic>Male terminalia</italic></bold> (Fig. <xref ref-type="fig" rid="F5">5A–F</xref>). Tergite IX half-ring shaped, medially narrower than laterally; sternite IX setose, approximately pentagonal, posteromedial region slightly protuberant. Gonocoxite IX elongated, curved, blunt on both apexes, anterior apex somewhat expanded, posterior apex curved outwards. Ectoproct ovoid, ventromedial lobe with around 42 stout setae. Gonocoxites X forming an elongate, gently curved sclerite, which is slightly expanded towards anterior apex, posterior apex bifid; gonostyli X membrane ventrally with triangular slightly sclerotized area, covered with microspinulae and with lateral granule-shaped hypomere; gonostyli X elongated, ribbon-shaped; entire surface with microspinulae. Gonocoxites XI arch-shaped, median lobe, short, hook-shaped.</p><fig id="F5" position="float" orientation="portrait"><object-id xmlns:xlink="http://www.w3.org/1999/xlink" content-type="doi" xlink:type="simple">10.3897/zookeys.1153.95960.figure5</object-id><object-id xmlns:xlink="http://www.w3.org/1999/xlink" content-type="arpha" xlink:type="simple">55291131-6DC0-5787-BB72-AF39802E5E42</object-id><label>Figure 5.</label><caption><p><italic><tp:taxon-name><tp:taxon-name-part taxon-name-part-type="genus" reg="Climaciella">Climaciella</tp:taxon-name-part><tp:taxon-name-part taxon-name-part-type="species" reg="elektroptera">elektroptera</tp:taxon-name-part></tp:taxon-name></italic> sp. nov. <bold>A</bold> male terminalia, lateral <bold>B</bold> same, ventral <bold>C</bold> same, dorsal <bold>D</bold> male genitalia, lateral <bold>E</bold> same, dorsal <bold>F</bold> same, ventral <bold>G</bold> female terminalia, lateral <bold>H</bold> spermatheca <bold>I</bold> female terminalia, ventral.</p></caption><graphic xmlns:xlink="http://www.w3.org/1999/xlink" xlink:href="zookeys-1153-037_article-95960__-g005.jpg" position="float" orientation="portrait" xlink:type="simple" id="oo_822846.jpg"><uri content-type="original_file" xlink:type="simple">https://binary.pensoft.net/fig/822846</uri></graphic></fig><p><bold><italic>Female terminalia</italic></bold> (Fig. <xref ref-type="fig" rid="F5">5G–I</xref>). Sternite VII (or gonocoxites VII) enlarged, pentagonal. Tergite VIII half-ring shaped, approximately as wide medially as laterally, enclosing the spiracle of the segment; gonocoxites VIII narrow, bar-shaped, subparallel-sided, slightly narrower at middle; gonapophyses VIII forming a bilobed, setose sclerite, connected to posteromedial region of gonocoxites VIII. Tergite IX half-ring shaped, posterolaterally connected to gonocoxites IX; gonocoxite IX a small and ovoid sclerite; gonapophyses IX probably represented by small, sclerotized areas on the anteroventral area of gonocoxites IX. Ectoprocts paired, ovoid. Bursa copulatrix short; spermatheca simple, entangled, with the same thickness on the different sections; fertilization canal duct and fertilization canal short.</p></tp:treatment-sec><tp:treatment-sec sec-type="etymology" id="SECID0E3LAG"><title>Etymology.</title><p>The specific name of this species is from the Greek <italic>ἤλεκτρον</italic> (<italic>ḗlektron</italic>) meaning amber, and <italic>πτερόν</italic> (<italic>pteron</italic>), meaning wing, in allusion to the coloration of the wings of this species.</p></tp:treatment-sec><tp:treatment-sec sec-type="remarks" id="SECID0EKMAG"><title>Remarks.</title><p>This new species is similar to <italic><tp:taxon-name><tp:taxon-name-part taxon-name-part-type="genus" reg="Climaciella">C.</tp:taxon-name-part><tp:taxon-name-part taxon-name-part-type="species" reg="porosa">porosa</tp:taxon-name-part></tp:taxon-name></italic> based on its general coloration; however, the bent prothorax and the lack of a hump on the medial region of the pronotum quickly differentiate it. Another species similar to <italic><tp:taxon-name><tp:taxon-name-part taxon-name-part-type="genus" reg="Climaciella">C.</tp:taxon-name-part><tp:taxon-name-part taxon-name-part-type="species" reg="elektroptera">elektroptera</tp:taxon-name-part></tp:taxon-name></italic> sp. nov. is <italic><tp:taxon-name><tp:taxon-name-part taxon-name-part-type="genus" reg="Climaciella">C.</tp:taxon-name-part><tp:taxon-name-part taxon-name-part-type="species" reg="personata">personata</tp:taxon-name-part></tp:taxon-name></italic> from Bolivia, although the latter has a more patterned body coloration, and the posterior limit of the amber anterior area of the wings is darker and noticeably marked. Based on the bent prothorax, <italic><tp:taxon-name><tp:taxon-name-part taxon-name-part-type="genus" reg="Climaciella">C.</tp:taxon-name-part><tp:taxon-name-part taxon-name-part-type="species" reg="elektroptera">elektroptera</tp:taxon-name-part></tp:taxon-name></italic> sp. nov. is probably closely related to <italic><tp:taxon-name><tp:taxon-name-part taxon-name-part-type="genus" reg="Climaciella">C.</tp:taxon-name-part><tp:taxon-name-part taxon-name-part-type="species" reg="obtusa">obtusa</tp:taxon-name-part></tp:taxon-name></italic>, <italic><tp:taxon-name><tp:taxon-name-part taxon-name-part-type="genus" reg="Climaciella">C.</tp:taxon-name-part><tp:taxon-name-part taxon-name-part-type="species" reg="semihyalina">semihyalina</tp:taxon-name-part></tp:taxon-name></italic>, <italic><tp:taxon-name><tp:taxon-name-part taxon-name-part-type="genus" reg="Climaciella">C.</tp:taxon-name-part><tp:taxon-name-part taxon-name-part-type="species" reg="personata">personata</tp:taxon-name-part></tp:taxon-name></italic>, <italic><tp:taxon-name><tp:taxon-name-part taxon-name-part-type="genus" reg="Climaciella">C.</tp:taxon-name-part><tp:taxon-name-part taxon-name-part-type="species" reg="rafaeli">rafaeli</tp:taxon-name-part></tp:taxon-name></italic>, and <italic><tp:taxon-name><tp:taxon-name-part taxon-name-part-type="genus" reg="Climaciella">C.</tp:taxon-name-part><tp:taxon-name-part taxon-name-part-type="species" reg="nigriflava">nigriflava</tp:taxon-name-part></tp:taxon-name></italic> sp. nov.</p><p>Based on the coloration pattern, size, and distribution of <italic><tp:taxon-name><tp:taxon-name-part taxon-name-part-type="genus" reg="Climaciella">C.</tp:taxon-name-part><tp:taxon-name-part taxon-name-part-type="species" reg="elektroptera">elektroptera</tp:taxon-name-part></tp:taxon-name></italic> sp. nov., the possible wasp models for this species could be <italic><tp:taxon-name><tp:taxon-name-part taxon-name-part-type="genus" reg="Agelaia">Agelaia</tp:taxon-name-part><tp:taxon-name-part taxon-name-part-type="species" reg="angulata">angulata</tp:taxon-name-part></tp:taxon-name></italic> (Fabricius, 1804) or <italic><tp:taxon-name><tp:taxon-name-part taxon-name-part-type="genus" reg="Polistes">Polistes</tp:taxon-name-part><tp:taxon-name-part taxon-name-part-type="species" reg="deceptor">deceptor</tp:taxon-name-part></tp:taxon-name></italic> Schulz, 1905 (R. Lopes, pers. comm. 2022)</p></tp:treatment-sec><tp:treatment-sec sec-type="distribution" id="SECID0EWQAG"><title>Distribution.</title><p>French Guiana.</p></tp:treatment-sec></tp:taxon-treatment>
