# Supplementary material for: ﻿The genus Climaciella Enderlein, 1910 (Neuroptera, Mantispidae) in French Guiana
Source: Zookeys. 2023 Mar 10;1153:37–64. doi: 10.3897/zookeys.1153.95960 (PMC10208405; doi:10.3897/zookeys.1153.95960)
Supplement: XML Treatment for Climaciella nigriflava [file zookeys.1153.95960-treatment5.xml]

<!DOCTYPE tp:taxon-treatment
  PUBLIC "-//TaxonX//DTD Taxonomic Treatment Publishing DTD v0 20100105//EN" "tax-treatment-NSO.dtd">
<tp:taxon-treatment xmlns:tp="http://www.plazi.org/taxpub"><tp:treatment-meta><kwd-group><label>Taxon classification</label><kwd>
                <named-content content-type="kingdom">Animalia</named-content>
              </kwd><kwd>
                <named-content content-type="order">Neuroptera</named-content>
              </kwd><kwd>
                <named-content content-type="family">Mantispidae</named-content>
              </kwd></kwd-group><mixed-citation publication-type="journal"><person-group><name><surname>Ardila-Camacho</surname><given-names>Adrian</given-names></name><name><surname>Winterton</surname><given-names>Shaun L.</given-names></name><name><surname>Contreras-Ramos</surname><given-names>Atilano</given-names></name></person-group><article-title>﻿The genus <italic><tp:taxon-name><tp:taxon-name-part taxon-name-part-type="genus" reg="Climaciella">Climaciella</tp:taxon-name-part></tp:taxon-name></italic> Enderlein, 1910 (<tp:taxon-name><tp:taxon-name-part taxon-name-part-type="order">Neuroptera</tp:taxon-name-part></tp:taxon-name>, <tp:taxon-name><tp:taxon-name-part taxon-name-part-type="family">Mantispidae</tp:taxon-name-part></tp:taxon-name>) in French Guiana</article-title><source>Zookeys</source><day>10</day><month>03</month><year>2023</year><volume>1153</volume><fpage>37</fpage><lpage>64</lpage><pub-id pub-id-type="doi">10.3897/zookeys.1153.95960</pub-id></mixed-citation></tp:treatment-meta><tp:nomenclature><label>﻿</label><tp:taxon-name>
              <object-id xmlns:xlink="http://www.w3.org/1999/xlink" content-type="arpha" xlink:type="simple">A52BA953-8F5C-5BEA-BAB0-7CC44E80C032</object-id>
              <tp:taxon-name-part taxon-name-part-type="genus" reg="Climaciella">Climaciella</tp:taxon-name-part>
              <tp:taxon-name-part taxon-name-part-type="species" reg="nigriflava">nigriflava</tp:taxon-name-part>
              <object-id xmlns:xlink="http://www.w3.org/1999/xlink" content-type="zoobank" xlink:type="simple">https://zoobank.org/01623019-404A-4378-BFE1-7363E84A18CE</object-id>
            </tp:taxon-name><tp:taxon-authority>Ardila-Camacho, Winterton &amp; Contreras-Ramos</tp:taxon-authority><tp:taxon-status xmlns:xlink="http://www.w3.org/1999/xlink" xlink:type="simple">sp. nov.</tp:taxon-status><xref ref-type="fig" rid="F6">Figs 6</xref><xref ref-type="fig" rid="F7">, 7</xref><xref ref-type="fig" rid="F8">, 8</xref></tp:nomenclature><tp:treatment-sec sec-type="type material" id="SECID0ERSAG"><title>Type material.</title><p><bold><italic>Holotype</italic></bold> ♂, <bold>French Guiana: Roura</bold>, Montagne des Chevaux, Carrière du Galion, Crete avec foret sur quartzite érodée, <named-content xmlns:xlink="http://www.w3.org/1999/xlink" content-type="dwc:verbatimCoordinates" xlink:type="simple"><named-content content-type="geo-json" specific-use="{&#34;type&#34;:&#34;Point&#34;,&#34;coordinates&#34;:[-52.431394,4.742094]}" id="NCID0EBTAG" xlink:type="simple">04°44'31.54"N, 52°25'53.02"W</named-content></named-content>, 22.II.2016, automatic light trap (blue) (<named-content xmlns:xlink="http://www.w3.org/1999/xlink" content-type="dwc:institutional_code" xlink:title="Muséum national d’Histoire naturelle, Paris" xlink:href="http://grbio.org/institution/museum-national-dhistoire-naturelle-2" xlink:type="simple">MNHN</named-content>). <bold><italic>Paratypes</italic>. French Guiana: Maripasoula</bold>, Mitaraka, Contreforts du Mitaraka, crique Alama, Foret vallonnée au pied d’inselbergs, 18.III.2015, light trap (1♀ <abbrev xmlns:xlink="http://www.w3.org/1999/xlink" content-type="institution" xlink:title="Colección Nacional de Insectos, Instituto de Biología UNAM, Mexico City" id="ABBRID0EPTAG" xlink:type="simple">CNIN</abbrev>); same data but 20.VIII.2015, automatic light trap (blue) (1♂ <named-content xmlns:xlink="http://www.w3.org/1999/xlink" content-type="dwc:institutional_code" xlink:title="California State Collection of Arthropods, Sacramento CA" xlink:href="http://grbio.org/institution/california-state-collection-arthropods" xlink:type="simple">CSCA</named-content>). <bold>Roura</bold>, Montagne des Chevaux, Carrière du Galion, Crête avec forêt sur quartzite érodée, <named-content xmlns:xlink="http://www.w3.org/1999/xlink" content-type="dwc:verbatimCoordinates" xlink:type="simple"><named-content content-type="geo-json" specific-use="{&#34;type&#34;:&#34;Point&#34;,&#34;coordinates&#34;:[-52.431394,4.742094]}" id="NCID0E5TAG" xlink:type="simple">4°44'31,54"N, 52°25'53,02"W</named-content></named-content>, 25.IV.2015, automatic light trap (blue) (1♂ <named-content xmlns:xlink="http://www.w3.org/1999/xlink" content-type="dwc:institutional_code" xlink:title="California State Collection of Arthropods, Sacramento CA" xlink:href="http://grbio.org/institution/california-state-collection-arthropods" xlink:type="simple">CSCA</named-content>).</p></tp:treatment-sec><tp:treatment-sec sec-type="diagnosis" id="SECID0EIUAG"><title>Diagnosis.</title><p>This new species has a similar body coloration pattern as <italic><tp:taxon-name><tp:taxon-name-part taxon-name-part-type="genus" reg="Climaciella">C.</tp:taxon-name-part><tp:taxon-name-part taxon-name-part-type="species" reg="amapaensis">amapaensis</tp:taxon-name-part></tp:taxon-name></italic>, <italic><tp:taxon-name><tp:taxon-name-part taxon-name-part-type="genus" reg="Climaciella">C.</tp:taxon-name-part><tp:taxon-name-part taxon-name-part-type="species" reg="cubana">cubana</tp:taxon-name-part></tp:taxon-name></italic>, and certain morphs of <italic><tp:taxon-name><tp:taxon-name-part taxon-name-part-type="genus" reg="Climaciella">C.</tp:taxon-name-part><tp:taxon-name-part taxon-name-part-type="species" reg="brunnea">brunnea</tp:taxon-name-part></tp:taxon-name></italic>. However, the bent prothorax at midlength in lateral view distinguishes the new species from the aforementioned ones. Furthermore, the head in <italic><tp:taxon-name><tp:taxon-name-part taxon-name-part-type="genus" reg="Climaciella">C.</tp:taxon-name-part><tp:taxon-name-part taxon-name-part-type="species" reg="nigriflava">nigriflava</tp:taxon-name-part></tp:taxon-name></italic> sp. nov. is basically entirely yellow, while the remaining species with similar coloration exhibit dark stripes or marks. The coloration of the femur is also similar to that of <italic><tp:taxon-name><tp:taxon-name-part taxon-name-part-type="genus" reg="Climaciella">C.</tp:taxon-name-part><tp:taxon-name-part taxon-name-part-type="species" reg="amapaensis">amapaensis</tp:taxon-name-part></tp:taxon-name></italic>, yet the more robust femur with thickened processes distinguishes <italic><tp:taxon-name><tp:taxon-name-part taxon-name-part-type="genus" reg="Climaciella">C.</tp:taxon-name-part><tp:taxon-name-part taxon-name-part-type="species" reg="nigriflava">nigriflava</tp:taxon-name-part></tp:taxon-name></italic> sp. nov. from the former. Moreover, the wing coloration of this species is similar to that of <italic><tp:taxon-name><tp:taxon-name-part taxon-name-part-type="genus" reg="Climaciella">C.</tp:taxon-name-part><tp:taxon-name-part taxon-name-part-type="species" reg="porosa">porosa</tp:taxon-name-part></tp:taxon-name></italic> and <italic><tp:taxon-name><tp:taxon-name-part taxon-name-part-type="genus" reg="Climaciella">C.</tp:taxon-name-part><tp:taxon-name-part taxon-name-part-type="species" reg="elektroptera">elektroptera</tp:taxon-name-part></tp:taxon-name></italic> sp. nov. In the male genitalia, the gonocoxites X have the posterior apex truncate, the hypomeres are absent, and the gonostyli X are elongated, ribbon-shaped with the apex forming an obtuse angle.</p></tp:treatment-sec><tp:treatment-sec sec-type="description" id="SECID0EGXAG"><title>Description.</title><p><bold><italic>Measurements</italic>.</bold> Head width: 3.0‒3.1 mm; Head length: 2.6‒3.0 mm; Prothorax length: 3.6‒3.8 mm; Forefemur length: 5.2 mm; Forefemur maximum width: 1.9 mm; Forewing length: 15.9‒16.5 mm; Forewing maximum width: 3.5‒3.7 mm; Hindwing length: 13.5‒14.1 mm; Hindwing maximum width: 3.2‒3.5 mm.</p><p><bold><italic>Coloration</italic></bold> (Figs <xref ref-type="fig" rid="F6">6</xref>, <xref ref-type="fig" rid="F7">7A–D</xref>). <bold><italic>Head.</italic></bold> Head capsule completely yellow; antenna yellow, sometimes pale brown towards the flagellar apex; flagellomeres with dark brown setae. Clypeus and labrum yellow; mandible pale brown; maxilla and labium pale brown. <bold><italic>Thorax</italic>.</bold> Pronotum yellow, with pale brown, lateral areas on the prozona extended from macula to anterior pronotal margin; postfurcasternum yellow. Mesoscutum yellow with brown anterior margin and lateral spots; mesoscutellum yellow with brown, medial area. Metascutum yellow with lateral brown marks; mesoscutellum with anterior half brown, posterior half yellow. Pteropleuron yellow with brown on area adjacent to anapleural cleft and paracoxal suture. <bold><italic>Foreleg</italic>.</bold> Coxa and trochanter yellow; femur yellow with small brown mark on medial region of posterior surface, and larger brown area on anterior surface; closing surface with processes yellow but changing to amber towards the apex; tibia mostly yellow with pale brown areas, except anterior surface with darker area. Tarsus pale brown. <bold><italic>Mid- and hind leg</italic>.</bold> Coxa of both legs yellow to pale brown; trochanter, femur, tibia, and tarsus pale brown. <bold><italic>Wings</italic>.</bold> Forewing membrane with anterior half and wing base pale brown, posterior half pale amber; venation brown, with paler and darker areas. Hind wing with costal, subcostal and radial fields, and <italic>1r-m</italic> and area adjacent to RP branches pale brown; remaining membrane pale amber; venation brown, with paler and darker areas. <bold><italic>Abdomen</italic>.</bold> Abdominal segments I and II yellow with pale brown areas; male tergites III‒V with striped pattern, exhibiting yellow anterior band and dark brown band on each segment; female tergites III yellow with broad, transversal dark brown band, tergite IV mostly dark brown; remaining tergites on both sexes completely dark brown. Male sternite III yellow, sternites IV and V brown, the remainder dark brown; female sternite III yellow, sternite IV with anterior yellow band and posterior brown band, remaining sternites dark brown.</p><fig id="F6" position="float" orientation="portrait"><object-id xmlns:xlink="http://www.w3.org/1999/xlink" content-type="doi" xlink:type="simple">10.3897/zookeys.1153.95960.figure6</object-id><object-id xmlns:xlink="http://www.w3.org/1999/xlink" content-type="arpha" xlink:type="simple">123572CA-17FF-5917-8135-048AF037E33F</object-id><label>Figure 6.</label><caption><p><italic><tp:taxon-name><tp:taxon-name-part taxon-name-part-type="genus" reg="Climaciella">Climaciella</tp:taxon-name-part><tp:taxon-name-part taxon-name-part-type="species" reg="nigriflava">nigriflava</tp:taxon-name-part></tp:taxon-name></italic> sp. nov. <bold>A</bold> female habitus, dorsal <bold>B</bold> fore- and hindwing.</p></caption><graphic xmlns:xlink="http://www.w3.org/1999/xlink" xlink:href="zookeys-1153-037_article-95960__-g006.jpg" position="float" orientation="portrait" xlink:type="simple" id="oo_822847.jpg"><uri content-type="original_file" xlink:type="simple">https://binary.pensoft.net/fig/822847</uri></graphic></fig><fig id="F7" position="float" orientation="portrait"><object-id xmlns:xlink="http://www.w3.org/1999/xlink" content-type="doi" xlink:type="simple">10.3897/zookeys.1153.95960.figure7</object-id><object-id xmlns:xlink="http://www.w3.org/1999/xlink" content-type="arpha" xlink:type="simple">C03859FC-2D26-5AB4-A2F4-D32ED571584E</object-id><label>Figure 7.</label><caption><p><italic><tp:taxon-name><tp:taxon-name-part taxon-name-part-type="genus" reg="Climaciella">Climaciella</tp:taxon-name-part><tp:taxon-name-part taxon-name-part-type="species" reg="nigriflava">nigriflava</tp:taxon-name-part></tp:taxon-name></italic> sp. nov. <bold>A</bold> prothorax and head, lateral view <bold>B</bold> foreleg, posterior surface <bold>C</bold> same, anterior surface <bold>D</bold> head, frontal view <bold>E</bold> male pregenital abdominal apparatus.</p></caption><graphic xmlns:xlink="http://www.w3.org/1999/xlink" xlink:href="zookeys-1153-037_article-95960__-g007.jpg" position="float" orientation="portrait" xlink:type="simple" id="oo_822848.jpg"><uri content-type="original_file" xlink:type="simple">https://binary.pensoft.net/fig/822848</uri></graphic></fig><p><bold><italic>Morphology</italic></bold> (Figs <xref ref-type="fig" rid="F6">6</xref>, <xref ref-type="fig" rid="F7">7</xref>). <bold><italic>Head</italic>.</bold> Vertex region convex above compound eyes; compound eyes as wide as 0.75 of interocular distance at antennal insertion level. Antennal scape 1.5× as long as wide; pedicel as long as wide; basal flagellomere as long as wide, the rest discoidal, with 32 or 33 flagellomeres, all covered with fine, short setae. Frons subquadrate, frontoclypeal ridge barely perceptible; clypeus trapezoidal, labrum ovoid; mandible elongate; region of the gena as long as clypeus; maxillary palpus with basal palpomere slightly wider than long; second palpomere 2× as long as wide; third and fourth palpomere subequal, both 2.5× as long as wide; fifth palpomere 1.2× as long as fourth. Submentum rectangular; labial palpus with first palpomere 4× as long as wide, second palpomere 5× as long as wide, third palpomere slightly longer than second; palpimacula groove-shaped. <bold><italic>Thorax</italic>.</bold> Pronotum tubular, 3.5× as long as wide at maculae, slightly bent at mid-length in lateral view; medial region coarsely wrinkled; dorsal surface densely covered with fine, short setae; postfurcasternum narrowly ovoid. Mesonotum as long as wide, anterolaterally produced; lateral parapsidal suture obsolete; entire surface covered with fine, short setae; metanotum rectangular, scutum glabrous, scutellum with fine, short setae. Pteropleuron with fine, short setae. <bold><italic>Foreleg</italic>.</bold> Coxa cylindrical, elongate, with proximal ring-shaped sulcus; anterior and posterior surface with abundant fine setae distal to proximal sulcus; trochanter ovoid; femur semi-triangular, robust, with abundant fine, short setae; posteroventral row of processes present on distal 2/3 of femur length; medial region of the row with two primary processes, the remainder of the row with alternate secondary, tertiary, and quaternary processes, and numerous Stitz organs arising from reduced processes. Anteroventral row of processes reduced to a prominent major process. Tibia short and arched, reaching the major process of femur; anterior surface covered with abundant, clavate setae; distal margin acutely produced; closing surface with abundant trichoid setae. Basitarsus subconical, as long as eutarsus, with abundant trichoid setae on closing surface; pretarsus reduced to a single, simple claw. <bold><italic>Mid- and hind leg</italic>.</bold> Coxae and trochanter subconical; femora tubular, that of hind leg slightly longer than on mid leg; tibiae elongate, thin, that of hind leg longer than on mid leg; tibial spurs well-developed. Tarsi with basitarsus slightly shorter than eutarsus; pretarsal claws with five or six apical denticles. <bold><italic>Wings</italic>.</bold> Forewing elongate and narrow; costal space narrow with 6‒8 subcostal veinlets; Sc vein running close to C on area adjacent to pterostigma, and not approaching or touching RA at pterostigmal level; pterostigma wedge-shaped; subcostal space with four or five crossveins on medial region, six crossveins on substigmal area. Radial space with three crossveins; one or two RP branches arising from <italic>rarp1</italic>, two or three from <italic>rarp2</italic>, and two or three from <italic>rarp3</italic>; 6‒8 gradate crossveins present. Media vein proximally fused to R, but inflexed forming a radial triangle; diverging from R close R fork; M fork opposite to R fork; MA proximally fused to first RP stem for a short distance, forming a trapezoidal <italic>rm2</italic>. Cubitus forked near the level of radial triangle. Anal veins simple. Hind wing similar to forewing but shorter; subcostal space narrow, with eight or nine subcostal veinlets; C and Sc not fused, running subparallel until pterostigma; pterostigma wedge-shaped; subcostal space with four or five crossveins on distal region. Radial space with three crossveins; two or three RP branches arising from <italic>rarp1</italic>, two or three from <italic>rarp2</italic>, 1‒3 from <italic>rarp3</italic>; 6‒8 gradate crossveins present. Media vein basally fused to R, forked slightly before level of R fork. Cubitus forked slightly beyond the level of 1m-cu, CuA terminating on posterior wing margin at level of 1r-m, CuP distally fused to anterior branch of A1. <bold><italic>Abdomen</italic>.</bold> Male tergites IV and V with two parallel rows of pores anterolaterally on each side which converge on the inner end, with 22‒30 pores on each couple of rows (Fig. <xref ref-type="fig" rid="F7">7E</xref>); intertergal membrane between segments IV‒VI expanded, apparently forming an eversible sac. In both sexes tergite III with two anteromedial glabrous marks; tergite IV with four glabrous marks, two medial and two lateral, all located at mid-length; tergites V and VI with a single glabrous mark, laterally on each side.</p><p><bold><italic>Male terminalia</italic></bold> (Fig. <xref ref-type="fig" rid="F8">8A–F</xref>). Tergite IX half-ring shaped, medially narrower than laterally; Sternite IX setose, approximately pentagonal, posteromedial region slightly protuberant. Gonocoxite IX elongated, sigmoid, blunt on both apexes, anterior apex somewhat expanded. Ectoproct ovoid, ventromedial lobe with around 36 stout setae. Gonocoxites X forming an elongate and arched sclerite, which is slightly expanded towards anterior apex, posterior apex truncate; gonostyli X membrane ventrally slightly sclerotized covered with microspinulae; gonostyli X elongated, ribbon-shaped, slightly shorter than gonocoxites X, apex forming an obtuse angle; entire surface with microspinulae. Gonocoxites XI arch-shaped, median lobe, short, hook-shaped.</p><fig id="F8" position="float" orientation="portrait"><object-id xmlns:xlink="http://www.w3.org/1999/xlink" content-type="doi" xlink:type="simple">10.3897/zookeys.1153.95960.figure8</object-id><object-id xmlns:xlink="http://www.w3.org/1999/xlink" content-type="arpha" xlink:type="simple">87C3A3FF-1908-543D-9848-663DAADC7C8D</object-id><label>Figure 8.</label><caption><p><italic><tp:taxon-name><tp:taxon-name-part taxon-name-part-type="genus" reg="Climaciella">Climaciella</tp:taxon-name-part><tp:taxon-name-part taxon-name-part-type="species" reg="nigriflava">nigriflava</tp:taxon-name-part></tp:taxon-name></italic> sp. nov. <bold>A</bold> male terminalia, lateral <bold>B</bold> same, ventral <bold>C</bold> same, dorsal <bold>D</bold> male genitalia, lateral <bold>E</bold> same, dorsal <bold>F</bold> same, ventral <bold>G</bold> female terminalia, lateral <bold>H</bold> spermatheca <bold>I</bold> female terminalia, ventral.</p></caption><graphic xmlns:xlink="http://www.w3.org/1999/xlink" xlink:href="zookeys-1153-037_article-95960__-g008.jpg" position="float" orientation="portrait" xlink:type="simple" id="oo_822849.jpg"><uri content-type="original_file" xlink:type="simple">https://binary.pensoft.net/fig/822849</uri></graphic></fig><p><bold><italic>Female terminalia</italic></bold> (Fig. <xref ref-type="fig" rid="F8">8G–I</xref>). Sternite VII (or gonocoxites VII) enlarged, U-shaped. Tergite VIII half-ring shaped, approximately as wide medially as laterally, enclosing the spiracle of the segment; gonocoxites VIII narrow, bar-shaped, subparallel-sided, slightly narrower at middle; gonapophyses VIII forming a rectangular, setose sclerite, connected to posteromedial region of gonocoxites VIII. Tergite IX half-ring shaped, posterolaterally connected to gonocoxites IX; gonocoxite IX a small and ovoid sclerite; gonapophyses IX probably represented by small, sclerotized areas on the anteroventral area of gonocoxites IX. Ectoprocts paired, ovoid. Bursa copulatrix short; spermatheca simple, spiral-shaped, progressively narrowed towards the apex; fertilization canal duct and fertilization canal short.</p></tp:treatment-sec><tp:treatment-sec sec-type="etymology" id="SECID0EQ5AG"><title>Etymology.</title><p>The specific epithet of this species is a combination of the Latin words <italic>niger</italic> which means black, and <italic>flavus</italic> meaning yellow, in allusion to the coloration pattern of the body of this species.</p></tp:treatment-sec><tp:treatment-sec sec-type="remarks" id="SECID0E15AG"><title>Remarks.</title><p>Based on the prothorax morphology, this new species appears to be closely related to <italic><tp:taxon-name><tp:taxon-name-part taxon-name-part-type="genus" reg="Climaciella">C.</tp:taxon-name-part><tp:taxon-name-part taxon-name-part-type="species" reg="obtusa">obtusa</tp:taxon-name-part></tp:taxon-name></italic>, <italic><tp:taxon-name><tp:taxon-name-part taxon-name-part-type="genus" reg="Climaciella">C.</tp:taxon-name-part><tp:taxon-name-part taxon-name-part-type="species" reg="semihyalina">semihyalina</tp:taxon-name-part></tp:taxon-name></italic>, <italic><tp:taxon-name><tp:taxon-name-part taxon-name-part-type="genus" reg="Climaciella">C.</tp:taxon-name-part><tp:taxon-name-part taxon-name-part-type="species" reg="personata">personata</tp:taxon-name-part></tp:taxon-name></italic>, <italic><tp:taxon-name><tp:taxon-name-part taxon-name-part-type="genus" reg="Climaciella">C.</tp:taxon-name-part><tp:taxon-name-part taxon-name-part-type="species" reg="rafaeli">rafaeli</tp:taxon-name-part></tp:taxon-name></italic>, and <italic><tp:taxon-name><tp:taxon-name-part taxon-name-part-type="genus" reg="Climaciella">C.</tp:taxon-name-part><tp:taxon-name-part taxon-name-part-type="species" reg="elektroptera">elektroptera</tp:taxon-name-part></tp:taxon-name></italic> sp. nov. The body coloration pattern of the new species with head and thorax predominantly yellow, and a large dark area on the abdomen indicates this species could be a mimic of the vespid wasps <italic><tp:taxon-name><tp:taxon-name-part taxon-name-part-type="genus" reg="Agelaia">Agelaia</tp:taxon-name-part><tp:taxon-name-part taxon-name-part-type="species" reg="pallipes">pallipes</tp:taxon-name-part></tp:taxon-name></italic> (Olivier, 1792) or <italic><tp:taxon-name><tp:taxon-name-part taxon-name-part-type="genus" reg="Mischocyttarus">Mischocyttarus</tp:taxon-name-part><tp:taxon-name-part taxon-name-part-type="species" reg="cerberus">cerberus</tp:taxon-name-part></tp:taxon-name></italic> Ducke, 1918 in the case of smaller specimens, or <italic><tp:taxon-name><tp:taxon-name-part taxon-name-part-type="genus" reg="Polistes">Polistes</tp:taxon-name-part><tp:taxon-name-part taxon-name-part-type="species" reg="testaceicolor">testaceicolor</tp:taxon-name-part></tp:taxon-name></italic> Bequard, 1937 or <italic><tp:taxon-name><tp:taxon-name-part taxon-name-part-type="genus" reg="Agelaia">Agelaia</tp:taxon-name-part><tp:taxon-name-part taxon-name-part-type="species" reg="testacea">testacea</tp:taxon-name-part></tp:taxon-name></italic> (Fabricius, 1804) in the case of larger specimens (R. Lopes, pers. comm. 2022).</p></tp:treatment-sec></tp:taxon-treatment>
