# Supplementary material for: ﻿The genus Climaciella Enderlein, 1910 (Neuroptera, Mantispidae) in French Guiana
Source: Zookeys. 2023 Mar 10;1153:37–64. doi: 10.3897/zookeys.1153.95960 (PMC10208405; doi:10.3897/zookeys.1153.95960)
Supplement: XML Treatment for Climaciella semihyalina [file zookeys.1153.95960-treatment6.xml]

<!DOCTYPE tp:taxon-treatment
  PUBLIC "-//TaxonX//DTD Taxonomic Treatment Publishing DTD v0 20100105//EN" "tax-treatment-NSO.dtd">
<tp:taxon-treatment xmlns:tp="http://www.plazi.org/taxpub"><tp:treatment-meta><kwd-group><label>Taxon classification</label><kwd>
                <named-content content-type="kingdom">Animalia</named-content>
              </kwd><kwd>
                <named-content content-type="order">Neuroptera</named-content>
              </kwd><kwd>
                <named-content content-type="family">Mantispidae</named-content>
              </kwd></kwd-group><mixed-citation publication-type="journal"><person-group><name><surname>Ardila-Camacho</surname><given-names>Adrian</given-names></name><name><surname>Winterton</surname><given-names>Shaun L.</given-names></name><name><surname>Contreras-Ramos</surname><given-names>Atilano</given-names></name></person-group><article-title>﻿The genus <italic><tp:taxon-name><tp:taxon-name-part taxon-name-part-type="genus" reg="Climaciella">Climaciella</tp:taxon-name-part></tp:taxon-name></italic> Enderlein, 1910 (<tp:taxon-name><tp:taxon-name-part taxon-name-part-type="order">Neuroptera</tp:taxon-name-part></tp:taxon-name>, <tp:taxon-name><tp:taxon-name-part taxon-name-part-type="family">Mantispidae</tp:taxon-name-part></tp:taxon-name>) in French Guiana</article-title><source>Zookeys</source><day>10</day><month>03</month><year>2023</year><volume>1153</volume><fpage>37</fpage><lpage>64</lpage><pub-id pub-id-type="doi">10.3897/zookeys.1153.95960</pub-id></mixed-citation></tp:treatment-meta><tp:nomenclature><label>﻿</label><tp:taxon-name>
              <object-id xmlns:xlink="http://www.w3.org/1999/xlink" content-type="arpha" xlink:type="simple">AD1EF6E2-6D8E-52D5-8521-A8ED2289C585</object-id>
              <tp:taxon-name-part taxon-name-part-type="genus" reg="Climaciella">Climaciella</tp:taxon-name-part>
              <tp:taxon-name-part taxon-name-part-type="species" reg="semihyalina">semihyalina</tp:taxon-name-part>
            </tp:taxon-name><tp:taxon-authority>(Le Peletier de Saint-Fargeau &amp; Audinet-Serville in Latreille et al. 1825)</tp:taxon-authority><xref ref-type="fig" rid="F9">Fig. 9A</xref><tp:nomenclature-citation-list><tp:nomenclature-citation><tp:taxon-name>
                  <tp:taxon-name-part taxon-name-part-type="genus" reg="Mantispa">Mantispa</tp:taxon-name-part>
                  <tp:taxon-name-part taxon-name-part-type="species" reg="semihyalina">semihyalina</tp:taxon-name-part>
                </tp:taxon-name><comment>Le Peletier de Saint-Fargeau &amp; Audinet-Serville in <xref ref-type="bibr" rid="B19">Latreille et al. 1825</xref>: 270, sex not indicated. Holotype (or syntypes): sex unknown, Brazil (<named-content xmlns:xlink="http://www.w3.org/1999/xlink" content-type="dwc:institutional_code" xlink:title="Muséum national d’Histoire naturelle, Paris" xlink:href="http://grbio.org/institution/museum-national-dhistoire-naturelle-2" xlink:type="simple">MNHN</named-content>).</comment></tp:nomenclature-citation><tp:nomenclature-citation><tp:taxon-name>
                  <tp:taxon-name-part taxon-name-part-type="genus" reg="Mantispa">Mantispa</tp:taxon-name-part>
                  <tp:taxon-name-part taxon-name-part-type="species" reg="chalybea">chalybea</tp:taxon-name-part>
                </tp:taxon-name><comment>Erichson, 1839: 160, sex not indicated. Syntypes: sex unknown, Brazil, Suriname (<named-content xmlns:xlink="http://www.w3.org/1999/xlink" content-type="dwc:institutional_code" xlink:title="Museum für Naturkunde der Humboldt-Universität, Berlin" xlink:href="http://grbio.org/institution/museum-f%C3%BCr-naturkunde-berlin-zoological-collections" xlink:type="simple">ZMB</named-content>, <abbrev xmlns:xlink="http://www.w3.org/1999/xlink" content-type="institution" xlink:title="Museum of Comparative Zoology, Harvard University, Cambridge" id="ABBRID0E1EBG" xlink:type="simple">MCZ</abbrev>). Synonymized by Enderlein 1910: 367.</comment></tp:nomenclature-citation><tp:nomenclature-citation><tp:taxon-name>
                  <tp:taxon-name-part taxon-name-part-type="genus" reg="Mantispa">Mantispa</tp:taxon-name-part>
                  <tp:taxon-name-part taxon-name-part-type="species" reg="grandis">grandis</tp:taxon-name-part>
                </tp:taxon-name><comment>; Burmeister, 1839: 967. Not available with Burmeister as author. Synonymized by Westwood 1852: 253.</comment></tp:nomenclature-citation><tp:nomenclature-citation><tp:taxon-name>
                  <tp:taxon-name-part taxon-name-part-type="genus" reg="Nobrega">Nobrega</tp:taxon-name-part>
                  <tp:taxon-name-part taxon-name-part-type="species" reg="tinctus">tinctus</tp:taxon-name-part>
                </tp:taxon-name><comment>Navás, 1914: 233, sex not indicated (see <tp:taxon-name><tp:taxon-name-part taxon-name-part-type="genus" reg="Climaciella">C.</tp:taxon-name-part><tp:taxon-name-part taxon-name-part-type="species" reg="tinctus">tinctus</tp:taxon-name-part></tp:taxon-name> below). Holotype: sex unknown, Brazil (NHMUK). Synonymized by <xref ref-type="bibr" rid="B31">Penny 1982</xref>: 453. (non).</comment></tp:nomenclature-citation></tp:nomenclature-citation-list></tp:nomenclature><tp:treatment-sec sec-type="material" id="SECID0EGGBG"><title>Specimens examined.</title><p><bold>French Guiana: Maripasoula</bold>, Mitaraka, Contreforts du Mitaraka, crique Alama, Foret vallonnée au pied d’inselbergs, 12.III.2015, light trap (1♂ <abbrev xmlns:xlink="http://www.w3.org/1999/xlink" content-type="institution" xlink:title="Colección Nacional de Insectos, Instituto de Biología UNAM, Mexico City" id="ABBRID0EOGBG" xlink:type="simple">CNIN</abbrev>); same data but automatic light trap (blue) (1♂ <named-content xmlns:xlink="http://www.w3.org/1999/xlink" content-type="dwc:institutional_code" xlink:title="California State Collection of Arthropods, Sacramento CA" xlink:href="http://grbio.org/institution/california-state-collection-arthropods" xlink:type="simple">CSCA</named-content>).</p></tp:treatment-sec><tp:treatment-sec sec-type="diagnosis" id="SECID0EYGBG"><title>Diagnosis.</title><p>The overall black coloration of the body of this species is shared with <italic><tp:taxon-name><tp:taxon-name-part taxon-name-part-type="genus" reg="Climaciella">C.</tp:taxon-name-part><tp:taxon-name-part taxon-name-part-type="species" reg="obtusa">obtusa</tp:taxon-name-part></tp:taxon-name></italic>, <italic><tp:taxon-name><tp:taxon-name-part taxon-name-part-type="genus" reg="Climaciella">C.</tp:taxon-name-part><tp:taxon-name-part taxon-name-part-type="species" reg="rafaeli">rafaeli</tp:taxon-name-part></tp:taxon-name></italic>, and the <italic>synoeca</italic> morph of <italic><tp:taxon-name><tp:taxon-name-part taxon-name-part-type="genus" reg="Climaciella">C.</tp:taxon-name-part><tp:taxon-name-part taxon-name-part-type="species" reg="brunnea">brunnea</tp:taxon-name-part></tp:taxon-name></italic>. However, the wing pattern of <italic><tp:taxon-name><tp:taxon-name-part taxon-name-part-type="genus" reg="Climaciella">C.</tp:taxon-name-part><tp:taxon-name-part taxon-name-part-type="species" reg="semihyalina">semihyalina</tp:taxon-name-part></tp:taxon-name></italic> easily separates it from the former two, whereas the bent prothorax distinguishes this species from the latter. This species is rapidly recognized by the dark amber anterior half of the wings, while in the posterior half, the basal region is pale amber, while a preapical triangular area is hyaline. On the male genitalia, the apex of the gonocoxites X is bifid, and the gonostyli X are spine-shaped.</p><fig id="F9" position="float" orientation="portrait"><object-id xmlns:xlink="http://www.w3.org/1999/xlink" content-type="doi" xlink:type="simple">10.3897/zookeys.1153.95960.figure9</object-id><object-id xmlns:xlink="http://www.w3.org/1999/xlink" content-type="arpha" xlink:type="simple">81B98534-0DE6-57D4-BDAA-12CF546ABDBC</object-id><label>Figure 9.</label><caption><p>Wings of <italic><tp:taxon-name><tp:taxon-name-part taxon-name-part-type="genus" reg="Climaciella">Climaciella</tp:taxon-name-part></tp:taxon-name></italic> species from French Guiana <bold>A</bold><italic><tp:taxon-name><tp:taxon-name-part taxon-name-part-type="genus" reg="Climaciella">Climaciella</tp:taxon-name-part><tp:taxon-name-part taxon-name-part-type="species" reg="semihyalina">semihyalina</tp:taxon-name-part></tp:taxon-name></italic> (Le Peletier de Saint-Fargeau &amp; Audinet-Serville in <xref ref-type="bibr" rid="B19">Latreille et al. 1825</xref>) <bold>B</bold><italic><tp:taxon-name><tp:taxon-name-part taxon-name-part-type="genus" reg="Climaciella">Climaciella</tp:taxon-name-part><tp:taxon-name-part taxon-name-part-type="species" reg="tincta">tincta</tp:taxon-name-part></tp:taxon-name></italic> (Navás, 1914).</p></caption><graphic xmlns:xlink="http://www.w3.org/1999/xlink" xlink:href="zookeys-1153-037_article-95960__-g009.jpg" position="float" orientation="portrait" xlink:type="simple" id="oo_822850.jpg"><uri content-type="original_file" xlink:type="simple">https://binary.pensoft.net/fig/822850</uri></graphic></fig></tp:treatment-sec><tp:treatment-sec sec-type="remarks" id="SECID0E5JBG"><title>Remarks.</title><p><italic><tp:taxon-name><tp:taxon-name-part taxon-name-part-type="genus" reg="Climaciella">Climaciella</tp:taxon-name-part><tp:taxon-name-part taxon-name-part-type="species" reg="semihyalina">semihyalina</tp:taxon-name-part></tp:taxon-name></italic>, is the most commonly encountered species of the genus in South America, being widely distributed in the Amazon. The bent prothorax together the robust forefemora of this species resemble the shape of the head of its potential models, i.e., the vespids <italic><tp:taxon-name><tp:taxon-name-part taxon-name-part-type="genus" reg="Polybia">Polybia</tp:taxon-name-part><tp:taxon-name-part taxon-name-part-type="species" reg="simillima">simillima</tp:taxon-name-part></tp:taxon-name></italic> Smith, 1862, <italic><tp:taxon-name><tp:taxon-name-part taxon-name-part-type="genus" reg="Polistes">P.</tp:taxon-name-part><tp:taxon-name-part taxon-name-part-type="species" reg="ignobilis">ignobilis</tp:taxon-name-part></tp:taxon-name></italic> (Haliday, 1836) (<xref ref-type="bibr" rid="B2">Ardila-Camacho and García 2015</xref>), <italic><tp:taxon-name><tp:taxon-name-part taxon-name-part-type="genus" reg="Synoeca">Synoeca</tp:taxon-name-part><tp:taxon-name-part taxon-name-part-type="species" reg="surinama">surinama</tp:taxon-name-part></tp:taxon-name></italic> (Linnaeus, 1767), or <italic><tp:taxon-name><tp:taxon-name-part taxon-name-part-type="genus" reg="Polistes">Polistes</tp:taxon-name-part><tp:taxon-name-part taxon-name-part-type="species" reg="goeldii">goeldii</tp:taxon-name-part></tp:taxon-name></italic> Ducke, 1904 (R. Lopes, pers. comm. 2022). The basal orange-reddish region of the forefemur apparently resembles the mandibles of the wasp model. This species was already known in French Guiana, with the first record from this territory published by <xref ref-type="bibr" rid="B26">Navás (1926)</xref>. The wide distribution of this species from the Amazon to Argentina, calls into attention about the possibility that the different populations could represent actually different species.</p></tp:treatment-sec><tp:treatment-sec sec-type="distribution" id="SECID0EDMBG"><title>Distribution.</title><p>Argentina, Bolivia, Brazil, Colombia, Ecuador, French Guiana, Paraguay, Peru, Suriname, Uruguay.</p></tp:treatment-sec><ref-list><ref id="B19"><mixed-citation xmlns:xlink="http://www.w3.org/1999/xlink" xlink:type="simple"><person-group><name name-style="western"><surname>Latreille</surname><given-names>PA</given-names></name><name name-style="western"><surname>Le Peletier de Saint Fargeau</surname><given-names>ALM</given-names></name><name name-style="western"><surname>Audinet-Serville</surname><given-names>JG</given-names></name><name name-style="western"><surname>Guérin-Méneville</surname><given-names>FE</given-names></name></person-group> (<year>1825</year>) Encyclopedie méthodique. Histoire naturelle (Vol. 10 (Insectes)). Paris, 344 pp. <ext-link xlink:href="https://lacewing.tamu.edu/neuropterida/neur_bibliography/edoc12/latreille1825ref3681-5034.pdf" ext-link-type="uri" xlink:type="simple">https://lacewing.tamu.edu/neuropterida/neur_bibliography/edoc12/latreille1825ref3681-5034.pdf</ext-link></mixed-citation></ref><ref id="B31"><mixed-citation xmlns:xlink="http://www.w3.org/1999/xlink" xlink:type="simple"><person-group><name name-style="western"><surname>Penny</surname><given-names>ND</given-names></name></person-group> (<year>1982</year>) <article-title><tp:taxon-name><tp:taxon-name-part taxon-name-part-type="order">Neuroptera</tp:taxon-name-part></tp:taxon-name> of the Amazon basin. Part 6. <tp:taxon-name><tp:taxon-name-part taxon-name-part-type="family">Mantispidae</tp:taxon-name-part></tp:taxon-name> (1).</article-title><source>Acta Amazonica</source><volume>12</volume>(<issue>2</issue>): <fpage>415</fpage>–<lpage>463</lpage>. <ext-link xlink:href="10.1590/1809-43921982122415" ext-link-type="doi" xlink:type="simple">https://doi.org/10.1590/1809-43921982122415</ext-link></mixed-citation></ref><ref id="B2"><mixed-citation xmlns:xlink="http://www.w3.org/1999/xlink" xlink:type="simple"><person-group><name name-style="western"><surname>Ardila-Camacho</surname><given-names>A</given-names></name><name name-style="western"><surname>García</surname><given-names>A</given-names></name></person-group> (<year>2015</year>) <article-title>Mantidflies of Colombia (<tp:taxon-name><tp:taxon-name-part taxon-name-part-type="order">Neuroptera</tp:taxon-name-part></tp:taxon-name>, <tp:taxon-name><tp:taxon-name-part taxon-name-part-type="family">Mantispidae</tp:taxon-name-part></tp:taxon-name>).</article-title><source>Zootaxa</source><volume>3937</volume>(<issue>3</issue>): <fpage>401</fpage>–<lpage>455</lpage>. <ext-link xlink:href="10.11646/zootaxa.3937.3.1" ext-link-type="doi" xlink:type="simple">https://doi.org/10.11646/zootaxa.3937.3.1</ext-link></mixed-citation></ref><ref id="B26"><mixed-citation xmlns:xlink="http://www.w3.org/1999/xlink" xlink:type="simple"><person-group><name name-style="western"><surname>Navás</surname><given-names>L</given-names></name></person-group> (<year>1926</year>) <article-title>Insectos exóticos neurópteros y afines.</article-title><source>Brotéria (Zoológica)</source><volume>23</volume>: <fpage>79</fpage>–<lpage>93</lpage>.</mixed-citation></ref></ref-list></tp:taxon-treatment>
