# Supplementary material for: ﻿The genus Climaciella Enderlein, 1910 (Neuroptera, Mantispidae) in French Guiana
Source: Zookeys. 2023 Mar 10;1153:37–64. doi: 10.3897/zookeys.1153.95960 (PMC10208405; doi:10.3897/zookeys.1153.95960)
Supplement: XML Treatment for Climaciella tincta [file zookeys.1153.95960-treatment7.xml]

<!DOCTYPE tp:taxon-treatment
  PUBLIC "-//TaxonX//DTD Taxonomic Treatment Publishing DTD v0 20100105//EN" "tax-treatment-NSO.dtd">
<tp:taxon-treatment xmlns:tp="http://www.plazi.org/taxpub"><tp:treatment-meta><kwd-group><label>Taxon classification</label><kwd>
                <named-content content-type="kingdom">Animalia</named-content>
              </kwd><kwd>
                <named-content content-type="order">Neuroptera</named-content>
              </kwd><kwd>
                <named-content content-type="family">Mantispidae</named-content>
              </kwd></kwd-group><mixed-citation publication-type="journal"><person-group><name><surname>Ardila-Camacho</surname><given-names>Adrian</given-names></name><name><surname>Winterton</surname><given-names>Shaun L.</given-names></name><name><surname>Contreras-Ramos</surname><given-names>Atilano</given-names></name></person-group><article-title>﻿The genus <italic><tp:taxon-name><tp:taxon-name-part taxon-name-part-type="genus" reg="Climaciella">Climaciella</tp:taxon-name-part></tp:taxon-name></italic> Enderlein, 1910 (<tp:taxon-name><tp:taxon-name-part taxon-name-part-type="order">Neuroptera</tp:taxon-name-part></tp:taxon-name>, <tp:taxon-name><tp:taxon-name-part taxon-name-part-type="family">Mantispidae</tp:taxon-name-part></tp:taxon-name>) in French Guiana</article-title><source>Zookeys</source><day>10</day><month>03</month><year>2023</year><volume>1153</volume><fpage>37</fpage><lpage>64</lpage><pub-id pub-id-type="doi">10.3897/zookeys.1153.95960</pub-id></mixed-citation></tp:treatment-meta><tp:nomenclature><label>﻿</label><tp:taxon-name>
              <object-id xmlns:xlink="http://www.w3.org/1999/xlink" content-type="arpha" xlink:type="simple">B9519187-444E-587A-94C9-B8D526FCB987</object-id>
              <tp:taxon-name-part taxon-name-part-type="genus" reg="Climaciella">Climaciella</tp:taxon-name-part>
              <tp:taxon-name-part taxon-name-part-type="species" reg="tincta">tincta</tp:taxon-name-part>
            </tp:taxon-name><tp:taxon-authority>(Navás, 1914)</tp:taxon-authority><xref ref-type="fig" rid="F9">Figs 9B</xref><xref ref-type="fig" rid="F10">, 10</xref><tp:nomenclature-citation-list><tp:nomenclature-citation><tp:taxon-name>
                  <tp:taxon-name-part taxon-name-part-type="genus" reg="Nobrega">Nobrega</tp:taxon-name-part>
                  <tp:taxon-name-part taxon-name-part-type="species" reg="tinctus">tinctus</tp:taxon-name-part>
                </tp:taxon-name><comment>Navás, 1914: 233. Holotype: sex unknown, Brazil (NHMUK).</comment></tp:nomenclature-citation><tp:nomenclature-citation><tp:taxon-name>
                  <tp:taxon-name-part taxon-name-part-type="genus" reg="Climaciella">Climaciella</tp:taxon-name-part>
                  <tp:taxon-name-part taxon-name-part-type="species" reg="duckei">duckei</tp:taxon-name-part>
                </tp:taxon-name><comment>Navás, 1915: 196. Holotype: sex unknown, Peru (<abbrev xmlns:xlink="http://www.w3.org/1999/xlink" content-type="institution" xlink:title="Naturhistorisches Museum, Bern" id="ABBRID0EPOBG" xlink:type="simple">NMBS</abbrev>). Synonymized by Alvim, 2021: 31.</comment></tp:nomenclature-citation><tp:nomenclature-citation><tp:taxon-name>
                  <tp:taxon-name-part taxon-name-part-type="genus" reg="Climaciella">Climaciella</tp:taxon-name-part>
                  <tp:taxon-name-part taxon-name-part-type="species" reg="tincta">tincta</tp:taxon-name-part>
                </tp:taxon-name><comment>(Navás, 1914); <xref ref-type="bibr" rid="B1">Alvim 2021</xref>: 31.</comment></tp:nomenclature-citation></tp:nomenclature-citation-list></tp:nomenclature><tp:treatment-sec sec-type="material" id="SECID0EFPBG"><title>Specimens examined.</title><p><bold>French Guiana: Maripassoula/Camopi</bold>, Mont Itoupé, Massif tabulaire, Pente oust (600 m), 23.XI.2014, light trap (1♂, 1♀ <abbrev xmlns:xlink="http://www.w3.org/1999/xlink" content-type="institution" xlink:title="Colección Nacional de Insectos, Instituto de Biología UNAM, Mexico City" id="ABBRID0ENPBG" xlink:type="simple">CNIN</abbrev>); same data but 24.XI.2014, light trap (1♀ <named-content xmlns:xlink="http://www.w3.org/1999/xlink" content-type="dwc:institutional_code" xlink:title="California State Collection of Arthropods, Sacramento CA" xlink:href="http://grbio.org/institution/california-state-collection-arthropods" xlink:type="simple">CSCA</named-content>); same data but 29.XI.2014, light trap (2♀ <named-content xmlns:xlink="http://www.w3.org/1999/xlink" content-type="dwc:institutional_code" xlink:title="California State Collection of Arthropods, Sacramento CA" xlink:href="http://grbio.org/institution/california-state-collection-arthropods" xlink:type="simple">CSCA</named-content>). <bold>Roura</bold>, Montagne des Chevaux, Carrière du Galion, Crête avec forêt sur quartzite érodée, <named-content xmlns:xlink="http://www.w3.org/1999/xlink" content-type="dwc:verbatimCoordinates" xlink:type="simple"><named-content content-type="geo-json" specific-use="{&#34;type&#34;:&#34;Point&#34;,&#34;coordinates&#34;:[-52.431394,4.742094]}" id="NCID0EBQBG" xlink:type="simple">4°44'31,54"N, 52°25'53,02"W</named-content></named-content>, 10.X.2015, automatic light trap (blue) (1♀ <named-content xmlns:xlink="http://www.w3.org/1999/xlink" content-type="dwc:institutional_code" xlink:title="California State Collection of Arthropods, Sacramento CA" xlink:href="http://grbio.org/institution/california-state-collection-arthropods" xlink:type="simple">CSCA</named-content>).</p></tp:treatment-sec><tp:treatment-sec sec-type="diagnosis" id="SECID0ELQBG"><title>Diagnosis.</title><p>This species has a distinctive coloration of the body with black head and thorax and orange abdomen. The prothorax is bent like in <italic><tp:taxon-name><tp:taxon-name-part taxon-name-part-type="genus" reg="Climaciella">C.</tp:taxon-name-part><tp:taxon-name-part taxon-name-part-type="species" reg="semihyalina">semihyalina</tp:taxon-name-part></tp:taxon-name></italic>, <italic><tp:taxon-name><tp:taxon-name-part taxon-name-part-type="genus" reg="Climaciella">C.</tp:taxon-name-part><tp:taxon-name-part taxon-name-part-type="species" reg="obtusa">obtusa</tp:taxon-name-part></tp:taxon-name></italic>, <italic><tp:taxon-name><tp:taxon-name-part taxon-name-part-type="genus" reg="Climaciella">C.</tp:taxon-name-part><tp:taxon-name-part taxon-name-part-type="species" reg="personata">personata</tp:taxon-name-part></tp:taxon-name></italic>, <italic><tp:taxon-name><tp:taxon-name-part taxon-name-part-type="genus" reg="Climaciella">C.</tp:taxon-name-part><tp:taxon-name-part taxon-name-part-type="species" reg="rafaeli">rafaeli</tp:taxon-name-part></tp:taxon-name></italic>, and the new species described herein. The wings have smoky anterior half, with the posterodistal margin of this pigmented area more marked. On the male genitalia, the apex of the gonocoxites X is bifid, the hypomeres are present as a lateral granule-shaped sclerite at each side, and the gonostyli X is elongated and narrow.</p></tp:treatment-sec><tp:treatment-sec sec-type="remarks" id="SECID0E4RBG"><title>Remarks.</title><p>Based on the prothorax morphology, <italic><tp:taxon-name><tp:taxon-name-part taxon-name-part-type="genus" reg="Climaciella">C.</tp:taxon-name-part><tp:taxon-name-part taxon-name-part-type="species" reg="tincta">tincta</tp:taxon-name-part></tp:taxon-name></italic> is apparently closely related with <italic><tp:taxon-name><tp:taxon-name-part taxon-name-part-type="genus" reg="Climaciella">C.</tp:taxon-name-part><tp:taxon-name-part taxon-name-part-type="species" reg="semihyalina">semihyalina</tp:taxon-name-part></tp:taxon-name></italic>, <italic><tp:taxon-name><tp:taxon-name-part taxon-name-part-type="genus" reg="Climaciella">C.</tp:taxon-name-part><tp:taxon-name-part taxon-name-part-type="species" reg="obtusa">obtusa</tp:taxon-name-part></tp:taxon-name></italic>, <italic><tp:taxon-name><tp:taxon-name-part taxon-name-part-type="genus" reg="Climaciella">C.</tp:taxon-name-part><tp:taxon-name-part taxon-name-part-type="species" reg="personata">personata</tp:taxon-name-part></tp:taxon-name></italic>, <italic><tp:taxon-name><tp:taxon-name-part taxon-name-part-type="genus" reg="Climaciella">C.</tp:taxon-name-part><tp:taxon-name-part taxon-name-part-type="species" reg="rafaeli">rafaeli</tp:taxon-name-part></tp:taxon-name></italic>, <italic><tp:taxon-name><tp:taxon-name-part taxon-name-part-type="genus" reg="Climaciella">C.</tp:taxon-name-part><tp:taxon-name-part taxon-name-part-type="species" reg="elektroptera">elektroptera</tp:taxon-name-part></tp:taxon-name></italic> sp. nov., and <italic><tp:taxon-name><tp:taxon-name-part taxon-name-part-type="genus" reg="Climaciella">C.</tp:taxon-name-part><tp:taxon-name-part taxon-name-part-type="species" reg="nigriflava">nigriflava</tp:taxon-name-part></tp:taxon-name></italic> sp. nov. This species was originally described by <xref ref-type="bibr" rid="B25">Navás (1914)</xref> as <italic><tp:taxon-name><tp:taxon-name-part taxon-name-part-type="genus" reg="Nobrega">Nobrega</tp:taxon-name-part><tp:taxon-name-part taxon-name-part-type="species" reg="tinctus">tinctus</tp:taxon-name-part></tp:taxon-name></italic> Navás, 1914; however, <xref ref-type="bibr" rid="B31">Penny (1982)</xref> proposed this species as a synonym of <italic><tp:taxon-name><tp:taxon-name-part taxon-name-part-type="genus" reg="Climaciella">C.</tp:taxon-name-part><tp:taxon-name-part taxon-name-part-type="species" reg="semihyalina">semihyalina</tp:taxon-name-part></tp:taxon-name></italic> based on the coloration of the head and the thorax. It is noteworthy that the type of <italic><tp:taxon-name><tp:taxon-name-part taxon-name-part-type="genus" reg="Nobrega">Nobrega</tp:taxon-name-part><tp:taxon-name-part taxon-name-part-type="species" reg="tinctus">tinctus</tp:taxon-name-part></tp:taxon-name></italic> lacks an abdomen, so the coloration and genitalic morphology were unknown by <xref ref-type="bibr" rid="B31">Penny (1982)</xref>. Furthermore, he considered the wing coloration of the type of <italic><tp:taxon-name><tp:taxon-name-part taxon-name-part-type="genus" reg="Nobrega">N.</tp:taxon-name-part><tp:taxon-name-part taxon-name-part-type="species" reg="tinctus">tinctus</tp:taxon-name-part></tp:taxon-name></italic> as intraspecific variation. <xref ref-type="bibr" rid="B9">Hoffman (1992)</xref> revalidated this species and transferred it to the genus <italic><tp:taxon-name><tp:taxon-name-part taxon-name-part-type="genus" reg="Climaciella">Climaciella</tp:taxon-name-part></tp:taxon-name></italic> after the examination of the type. Additionally, he synonymized <italic><tp:taxon-name><tp:taxon-name-part taxon-name-part-type="genus" reg="Climaciella">Climaciella</tp:taxon-name-part><tp:taxon-name-part taxon-name-part-type="species" reg="duckei">duckei</tp:taxon-name-part></tp:taxon-name></italic> Navás,1915 under <italic><tp:taxon-name><tp:taxon-name-part taxon-name-part-type="genus" reg="Climaciella">C.</tp:taxon-name-part><tp:taxon-name-part taxon-name-part-type="species" reg="tincta">tincta</tp:taxon-name-part></tp:taxon-name></italic>. These results were corroborated by <xref ref-type="bibr" rid="B1">Alvim (2021)</xref>, who redescribed this species and provided illustrations of the male and female genitalia for the first time. Herein, we provide the first record of <italic><tp:taxon-name><tp:taxon-name-part taxon-name-part-type="genus" reg="Climaciella">C.</tp:taxon-name-part><tp:taxon-name-part taxon-name-part-type="species" reg="tincta">tincta</tp:taxon-name-part></tp:taxon-name></italic> from French Guiana.</p><p>Based on the distribution and coloration pattern exhibited by <italic><tp:taxon-name><tp:taxon-name-part taxon-name-part-type="genus" reg="Climaciella">C.</tp:taxon-name-part><tp:taxon-name-part taxon-name-part-type="species" reg="tincta">tincta</tp:taxon-name-part></tp:taxon-name></italic> (Fig. <xref ref-type="fig" rid="F10">10</xref>), the possible models for this species could be <italic><tp:taxon-name><tp:taxon-name-part taxon-name-part-type="genus" reg="Polybia">Polybia</tp:taxon-name-part><tp:taxon-name-part taxon-name-part-type="species" reg="rejecta">rejecta</tp:taxon-name-part></tp:taxon-name></italic> (Fabricius, 1798) in the case of small specimens, while <italic><tp:taxon-name><tp:taxon-name-part taxon-name-part-type="genus" reg="Polybia">Polybia</tp:taxon-name-part><tp:taxon-name-part taxon-name-part-type="species" reg="dimidiata">dimidiata</tp:taxon-name-part></tp:taxon-name></italic>, <italic><tp:taxon-name><tp:taxon-name-part taxon-name-part-type="genus" reg="Polistes">Polistes</tp:taxon-name-part><tp:taxon-name-part taxon-name-part-type="species" reg="occipitalis">occipitalis</tp:taxon-name-part></tp:taxon-name></italic> Ducke, 1904, and <italic><tp:taxon-name><tp:taxon-name-part taxon-name-part-type="genus" reg="Polistes">Polistes</tp:taxon-name-part><tp:taxon-name-part taxon-name-part-type="species" reg="bicolor">bicolor</tp:taxon-name-part></tp:taxon-name></italic> Fox, 1898 could be the models for larger specimens (R. Lopes, pers. comm. 2022).</p><fig id="F10" position="float" orientation="portrait"><object-id xmlns:xlink="http://www.w3.org/1999/xlink" content-type="doi" xlink:type="simple">10.3897/zookeys.1153.95960.figure10</object-id><object-id xmlns:xlink="http://www.w3.org/1999/xlink" content-type="arpha" xlink:type="simple">4AB36EE4-BB75-5380-8D4A-542275B25C4F</object-id><label>Figure 10.</label><caption><p>Habitus of female <italic><tp:taxon-name><tp:taxon-name-part taxon-name-part-type="genus" reg="Climaciella">Climaciella</tp:taxon-name-part><tp:taxon-name-part taxon-name-part-type="species" reg="tincta">tincta</tp:taxon-name-part></tp:taxon-name></italic> in dorsal view.</p></caption><graphic xmlns:xlink="http://www.w3.org/1999/xlink" xlink:href="zookeys-1153-037_article-95960__-g010.jpg" position="float" orientation="portrait" xlink:type="simple" id="oo_822851.jpg"><uri content-type="original_file" xlink:type="simple">https://binary.pensoft.net/fig/822851</uri></graphic></fig></tp:treatment-sec><tp:treatment-sec sec-type="distribution" id="SECID0EN1BG"><title>Distribution.</title><p>Brazil, French Guiana.</p></tp:treatment-sec><tp:treatment-sec><!--Section generated to contain objects referenced in tp:taxon-treatment.--><fig id="F9" position="float" orientation="portrait"><object-id xmlns:xlink="http://www.w3.org/1999/xlink" content-type="doi" xlink:type="simple">10.3897/zookeys.1153.95960.figure9</object-id><object-id xmlns:xlink="http://www.w3.org/1999/xlink" content-type="arpha" xlink:type="simple">81B98534-0DE6-57D4-BDAA-12CF546ABDBC</object-id><label>Figure 9.</label><caption><p>Wings of <italic><tp:taxon-name><tp:taxon-name-part taxon-name-part-type="genus" reg="Climaciella">Climaciella</tp:taxon-name-part></tp:taxon-name></italic> species from French Guiana <bold>A</bold><italic><tp:taxon-name><tp:taxon-name-part taxon-name-part-type="genus" reg="Climaciella">Climaciella</tp:taxon-name-part><tp:taxon-name-part taxon-name-part-type="species" reg="semihyalina">semihyalina</tp:taxon-name-part></tp:taxon-name></italic> (Le Peletier de Saint-Fargeau &amp; Audinet-Serville in <xref ref-type="bibr" rid="B19">Latreille et al. 1825</xref>) <bold>B</bold><italic><tp:taxon-name><tp:taxon-name-part taxon-name-part-type="genus" reg="Climaciella">Climaciella</tp:taxon-name-part><tp:taxon-name-part taxon-name-part-type="species" reg="tincta">tincta</tp:taxon-name-part></tp:taxon-name></italic> (Navás, 1914).</p></caption><graphic xmlns:xlink="http://www.w3.org/1999/xlink" xlink:href="zookeys-1153-037_article-95960__-g009.jpg" position="float" orientation="portrait" xlink:type="simple" id="oo_822850.jpg"><uri content-type="original_file" xlink:type="simple">https://binary.pensoft.net/fig/822850</uri></graphic></fig></tp:treatment-sec><ref-list><ref id="B19"><mixed-citation xmlns:xlink="http://www.w3.org/1999/xlink" xlink:type="simple"><person-group><name name-style="western"><surname>Latreille</surname><given-names>PA</given-names></name><name name-style="western"><surname>Le Peletier de Saint Fargeau</surname><given-names>ALM</given-names></name><name name-style="western"><surname>Audinet-Serville</surname><given-names>JG</given-names></name><name name-style="western"><surname>Guérin-Méneville</surname><given-names>FE</given-names></name></person-group> (<year>1825</year>) Encyclopedie méthodique. Histoire naturelle (Vol. 10 (Insectes)). Paris, 344 pp. <ext-link xlink:href="https://lacewing.tamu.edu/neuropterida/neur_bibliography/edoc12/latreille1825ref3681-5034.pdf" ext-link-type="uri" xlink:type="simple">https://lacewing.tamu.edu/neuropterida/neur_bibliography/edoc12/latreille1825ref3681-5034.pdf</ext-link></mixed-citation></ref><ref id="B1"><mixed-citation xmlns:xlink="http://www.w3.org/1999/xlink" xlink:type="simple"><person-group><name name-style="western"><surname>Alvim</surname><given-names>BGC</given-names></name></person-group> (<year>2021</year>) Estudo taxonômico dos gêneros <italic><tp:taxon-name><tp:taxon-name-part taxon-name-part-type="genus">Climaciella</tp:taxon-name-part></tp:taxon-name></italic> Enderlein, 1910 e <italic><tp:taxon-name><tp:taxon-name-part taxon-name-part-type="genus">Entanoneura</tp:taxon-name-part></tp:taxon-name></italic> Enderlein, 1910 (<tp:taxon-name><tp:taxon-name-part taxon-name-part-type="order">Neuroptera</tp:taxon-name-part></tp:taxon-name>: <tp:taxon-name><tp:taxon-name-part taxon-name-part-type="family">Mantispidae</tp:taxon-name-part></tp:taxon-name>: <tp:taxon-name><tp:taxon-name-part taxon-name-part-type="subfamily">Mantispinae</tp:taxon-name-part></tp:taxon-name>) no Brasil. Master’s Thesis, Universidade Federal do Tocantins, Porto Nacional, Tocantins, Brazil.</mixed-citation></ref><ref id="B25"><mixed-citation xmlns:xlink="http://www.w3.org/1999/xlink" xlink:type="simple"><person-group><name name-style="western"><surname>Navás</surname><given-names>L</given-names></name></person-group> (<year>1914</year>) Neurópteros sudamericanos. Primera [I] serie. Brotéria (Zoológica) 12: 45‒56. [215‒234.]</mixed-citation></ref><ref id="B31"><mixed-citation xmlns:xlink="http://www.w3.org/1999/xlink" xlink:type="simple"><person-group><name name-style="western"><surname>Penny</surname><given-names>ND</given-names></name></person-group> (<year>1982</year>) <article-title><tp:taxon-name><tp:taxon-name-part taxon-name-part-type="order">Neuroptera</tp:taxon-name-part></tp:taxon-name> of the Amazon basin. Part 6. <tp:taxon-name><tp:taxon-name-part taxon-name-part-type="family">Mantispidae</tp:taxon-name-part></tp:taxon-name> (1).</article-title><source>Acta Amazonica</source><volume>12</volume>(<issue>2</issue>): <fpage>415</fpage>–<lpage>463</lpage>. <ext-link xlink:href="10.1590/1809-43921982122415" ext-link-type="doi" xlink:type="simple">https://doi.org/10.1590/1809-43921982122415</ext-link></mixed-citation></ref><ref id="B9"><mixed-citation xmlns:xlink="http://www.w3.org/1999/xlink" xlink:type="simple"><person-group><name name-style="western"><surname>Hoffman</surname><given-names>KM</given-names></name></person-group> (<year>1992</year>) Systematics of the <tp:taxon-name><tp:taxon-name-part taxon-name-part-type="subfamily">Mantispinae</tp:taxon-name-part></tp:taxon-name> (<tp:taxon-name><tp:taxon-name-part taxon-name-part-type="order">Neuroptera</tp:taxon-name-part></tp:taxon-name>:<tp:taxon-name><tp:taxon-name-part taxon-name-part-type="family">Mantispidae</tp:taxon-name-part></tp:taxon-name>) of North, Central, and South America. PhD Thesis, Clemson University, Clemson, South Carolina, USA.</mixed-citation></ref></ref-list></tp:taxon-treatment>
