# Supplementary material for: ﻿The genus Climaciella Enderlein, 1910 (Neuroptera, Mantispidae) in French Guiana
Source: Zookeys. 2023 Mar 10;1153:37–64. doi: 10.3897/zookeys.1153.95960 (PMC10208405; doi:10.3897/zookeys.1153.95960)
Supplement: XML Treatment for Climaciella risaraldensis [file zookeys.1153.95960-treatment8.xml]

<!DOCTYPE tp:taxon-treatment
  PUBLIC "-//TaxonX//DTD Taxonomic Treatment Publishing DTD v0 20100105//EN" "tax-treatment-NSO.dtd">
<tp:taxon-treatment xmlns:tp="http://www.plazi.org/taxpub"><tp:treatment-meta><kwd-group><label>Taxon classification</label><kwd>
                <named-content content-type="kingdom">Animalia</named-content>
              </kwd><kwd>
                <named-content content-type="order">Neuroptera</named-content>
              </kwd><kwd>
                <named-content content-type="family">Mantispidae</named-content>
              </kwd></kwd-group><mixed-citation publication-type="journal"><person-group><name><surname>Ardila-Camacho</surname><given-names>Adrian</given-names></name><name><surname>Winterton</surname><given-names>Shaun L.</given-names></name><name><surname>Contreras-Ramos</surname><given-names>Atilano</given-names></name></person-group><article-title>﻿The genus <italic><tp:taxon-name><tp:taxon-name-part taxon-name-part-type="genus" reg="Climaciella">Climaciella</tp:taxon-name-part></tp:taxon-name></italic> Enderlein, 1910 (<tp:taxon-name><tp:taxon-name-part taxon-name-part-type="order">Neuroptera</tp:taxon-name-part></tp:taxon-name>, <tp:taxon-name><tp:taxon-name-part taxon-name-part-type="family">Mantispidae</tp:taxon-name-part></tp:taxon-name>) in French Guiana</article-title><source>Zookeys</source><day>10</day><month>03</month><year>2023</year><volume>1153</volume><fpage>37</fpage><lpage>64</lpage><pub-id pub-id-type="doi">10.3897/zookeys.1153.95960</pub-id></mixed-citation></tp:treatment-meta><tp:nomenclature><label>﻿</label><tp:taxon-name>
              <object-id xmlns:xlink="http://www.w3.org/1999/xlink" content-type="arpha" xlink:type="simple">9CCBA169-ABE0-5418-AAAA-E9AB48262440</object-id>
              <tp:taxon-name-part taxon-name-part-type="genus" reg="Climaciella">Climaciella</tp:taxon-name-part>
              <tp:taxon-name-part taxon-name-part-type="species" reg="risaraldensis">risaraldensis</tp:taxon-name-part>
              <object-id xmlns:xlink="http://www.w3.org/1999/xlink" content-type="zoobank" xlink:type="simple">https://zoobank.org/07366DDF-2CDC-416F-9D77-6DD21026F018</object-id>
            </tp:taxon-name><tp:taxon-authority>Ardila-Camacho</tp:taxon-authority><tp:taxon-status xmlns:xlink="http://www.w3.org/1999/xlink" xlink:type="simple">sp. nov.</tp:taxon-status></tp:nomenclature><tp:treatment-sec sec-type="type material" id="SECID0E22BG"><title>Type material.</title><p><bold><italic>Holotype</italic></bold> ♂, <bold>Colombia</bold>: <bold>Risaralda</bold>, Tatamá, Centro de visitantes planes de San Rafael, <named-content xmlns:xlink="http://www.w3.org/1999/xlink" content-type="dwc:verbatimCoordinates" xlink:type="simple"><named-content content-type="geo-json" specific-use="{&#34;type&#34;:&#34;Point&#34;,&#34;coordinates&#34;:[-75.962347,5.072464]}" id="NCID0EN3BG" xlink:type="simple">5°4'20,87"N, 75°57'44,45"W</named-content></named-content>, 2400 m, 10.VI.2010, F. Gaviria, entomological net (CEH-085).</p></tp:treatment-sec><tp:treatment-sec sec-type="diagnosis" id="SECID0ES3BG"><title>Diagnosis.</title><p>This new species may be distinguished from the majority of the species in the genus by the general coloration pattern that is yellow with black stripes and marks. Furthermore, <italic><tp:taxon-name><tp:taxon-name-part taxon-name-part-type="genus" reg="Climaciella">C.</tp:taxon-name-part><tp:taxon-name-part taxon-name-part-type="species" reg="risaraldensis">risaraldensis</tp:taxon-name-part></tp:taxon-name></italic> sp. nov. is easily separated from <italic><tp:taxon-name><tp:taxon-name-part taxon-name-part-type="genus" reg="Climaciella">C.</tp:taxon-name-part><tp:taxon-name-part taxon-name-part-type="species" reg="nigriflava">nigriflava</tp:taxon-name-part></tp:taxon-name></italic> sp. nov. by the black vertex region and the straight prothorax. On the other hand, this new species can be separated from <italic><tp:taxon-name><tp:taxon-name-part taxon-name-part-type="genus" reg="Climaciella">C.</tp:taxon-name-part><tp:taxon-name-part taxon-name-part-type="species" reg="amapaensis">amapaensis</tp:taxon-name-part></tp:taxon-name></italic> by having smaller compound eyes and broadened region of the gena, pronotum dark brown with small diffuse yellow areas, anterior half of the wing pale amber, the forked apex of the male gonocoxites X, and hypomeres present as two granules on each side of the gonostyli X membrane.</p></tp:treatment-sec><tp:treatment-sec sec-type="description" id="SECID0EZ4BG"><title>Description.</title><p>See <xref ref-type="bibr" rid="B2">Ardila-Camacho and García (2015)</xref>.</p></tp:treatment-sec><tp:treatment-sec sec-type="etymology" id="SECID0ED5BG"><title>Etymology.</title><p>This species is named after the department of Risaralda, a region of the central Andes of Colombia where the type locality of this species is located.</p></tp:treatment-sec><tp:treatment-sec sec-type="remarks" id="SECID0EI5BG"><title>Remarks.</title><p>Based on the descriptions of <xref ref-type="bibr" rid="B31">Penny (1982)</xref> and <xref ref-type="bibr" rid="B9">Hoffman (1992)</xref>, this species was initially identified as <italic><tp:taxon-name><tp:taxon-name-part taxon-name-part-type="genus" reg="Climaciella">C.</tp:taxon-name-part><tp:taxon-name-part taxon-name-part-type="species" reg="amapaensis">amapaensis</tp:taxon-name-part></tp:taxon-name></italic> by <xref ref-type="bibr" rid="B2">Ardila-Camacho and García (2015)</xref> as both have a quite similar coloration and patterning, and because the former authors did not provide enough details of the male pregenital, abdominal apparatus and genitalia. <italic><tp:taxon-name><tp:taxon-name-part taxon-name-part-type="genus" reg="Climaciella">Climaciella</tp:taxon-name-part><tp:taxon-name-part taxon-name-part-type="species" reg="risaraldensis">risaraldensis</tp:taxon-name-part></tp:taxon-name></italic> sp. nov. is noticeably morphologically differentiated from its Amazonian congeners exhibiting a yellow and black coloration pattern. Furthermore, this species is found at high elevation (2400 m) in the mountains of the Western Cordillera of Colombia, an area remarkably isolated from the Amazon.</p><p>Based on the morphology of the prothorax, this species is probably closely related to <italic><tp:taxon-name><tp:taxon-name-part taxon-name-part-type="genus" reg="Climaciella">C.</tp:taxon-name-part><tp:taxon-name-part taxon-name-part-type="species" reg="amapaensis">amapaensis</tp:taxon-name-part></tp:taxon-name></italic>, <italic><tp:taxon-name><tp:taxon-name-part taxon-name-part-type="genus" reg="Climaciella">C.</tp:taxon-name-part><tp:taxon-name-part taxon-name-part-type="species" reg="brunnea">brunnea</tp:taxon-name-part></tp:taxon-name></italic>, <italic><tp:taxon-name><tp:taxon-name-part taxon-name-part-type="genus" reg="Climaciella">C.</tp:taxon-name-part><tp:taxon-name-part taxon-name-part-type="species" reg="cubana">cubana</tp:taxon-name-part></tp:taxon-name></italic>, and <italic><tp:taxon-name><tp:taxon-name-part taxon-name-part-type="genus" reg="Climaciella">C.</tp:taxon-name-part><tp:taxon-name-part taxon-name-part-type="species" reg="porosa">porosa</tp:taxon-name-part></tp:taxon-name></italic>. Among these, the new species is similar to certain morphs of <italic><tp:taxon-name><tp:taxon-name-part taxon-name-part-type="genus" reg="Climaciella">C.</tp:taxon-name-part><tp:taxon-name-part taxon-name-part-type="species" reg="brunnea">brunnea</tp:taxon-name-part></tp:taxon-name></italic>; however the wing coloration, the male pregenital apparatus, and the genitalic morphology are markedly differentiated between both species.</p></tp:treatment-sec><tp:treatment-sec sec-type="distribution" id="SECID0EKBAI"><title>Distribution.</title><p>Colombia.</p></tp:treatment-sec><ref-list><ref id="B2"><mixed-citation xmlns:xlink="http://www.w3.org/1999/xlink" xlink:type="simple"><person-group><name name-style="western"><surname>Ardila-Camacho</surname><given-names>A</given-names></name><name name-style="western"><surname>García</surname><given-names>A</given-names></name></person-group> (<year>2015</year>) <article-title>Mantidflies of Colombia (<tp:taxon-name><tp:taxon-name-part taxon-name-part-type="order">Neuroptera</tp:taxon-name-part></tp:taxon-name>, <tp:taxon-name><tp:taxon-name-part taxon-name-part-type="family">Mantispidae</tp:taxon-name-part></tp:taxon-name>).</article-title><source>Zootaxa</source><volume>3937</volume>(<issue>3</issue>): <fpage>401</fpage>–<lpage>455</lpage>. <ext-link xlink:href="10.11646/zootaxa.3937.3.1" ext-link-type="doi" xlink:type="simple">https://doi.org/10.11646/zootaxa.3937.3.1</ext-link></mixed-citation></ref><ref id="B31"><mixed-citation xmlns:xlink="http://www.w3.org/1999/xlink" xlink:type="simple"><person-group><name name-style="western"><surname>Penny</surname><given-names>ND</given-names></name></person-group> (<year>1982</year>) <article-title><tp:taxon-name><tp:taxon-name-part taxon-name-part-type="order">Neuroptera</tp:taxon-name-part></tp:taxon-name> of the Amazon basin. Part 6. <tp:taxon-name><tp:taxon-name-part taxon-name-part-type="family">Mantispidae</tp:taxon-name-part></tp:taxon-name> (1).</article-title><source>Acta Amazonica</source><volume>12</volume>(<issue>2</issue>): <fpage>415</fpage>–<lpage>463</lpage>. <ext-link xlink:href="10.1590/1809-43921982122415" ext-link-type="doi" xlink:type="simple">https://doi.org/10.1590/1809-43921982122415</ext-link></mixed-citation></ref><ref id="B9"><mixed-citation xmlns:xlink="http://www.w3.org/1999/xlink" xlink:type="simple"><person-group><name name-style="western"><surname>Hoffman</surname><given-names>KM</given-names></name></person-group> (<year>1992</year>) Systematics of the <tp:taxon-name><tp:taxon-name-part taxon-name-part-type="subfamily">Mantispinae</tp:taxon-name-part></tp:taxon-name> (<tp:taxon-name><tp:taxon-name-part taxon-name-part-type="order">Neuroptera</tp:taxon-name-part></tp:taxon-name>:<tp:taxon-name><tp:taxon-name-part taxon-name-part-type="family">Mantispidae</tp:taxon-name-part></tp:taxon-name>) of North, Central, and South America. PhD Thesis, Clemson University, Clemson, South Carolina, USA.</mixed-citation></ref></ref-list></tp:taxon-treatment>
